# Supplementary material for: Unraveling malignant phenotype of peritumoral tissue: transcriptomic insights into early-stage breast cancer
Source: Breast Cancer Res. 2024 Jun 3;26:89. doi: 10.1186/s13058-024-01837-2 (PMC11145834; doi:10.1186/s13058-024-01837-2)
Supplement: Supplementary file 1 — Supplementary Material 1 [file 13058_2024_1837_MOESM1_ESM.txt]

#%result_name=20230502_TACanalysis_FC2_ANOVA
#%array_type=Clariom_S_Human
#%annotation=Clariom_S_Human.r1.na36.hg38.a1.transcript.csv
ID	P04_ClaS_(Clariom_S_Human) (1).sst-rma-gene-full.chp Signal	P05_ClaS_(Clariom_S_Human) (1).sst-rma-gene-full.chp Signal	P12_ClaS_(Clariom_S_Human).sst-rma-gene-full.chp Signal	P16_ClaS_(Clariom_S_Human).sst-rma-gene-full.chp Signal	P21_ClaS_(Clariom_S_Human).sst-rma-gene-full.chp Signal	P23_ClaS_(Clariom_S_Human).sst-rma-gene-full.chp Signal	P24_ClaS_(Clariom_S_Human).sst-rma-gene-full.chp Signal	S01_ClaS_(Clariom_S_Human) (1).sst-rma-gene-full.chp Signal	S02_ClaS_(Clariom_S_Human).sst-rma-gene-full.chp Signal	S03rep_ClaS_(Clariom_S_Human).sst-rma-gene-full.chp Signal	S12_ClaS_(Clariom_S_Human).sst-rma-gene-full.chp Signal	S16_ClaS_(Clariom_S_Human).sst-rma-gene-full.chp Signal	S21_ClaS_(Clariom_S_Human).sst-rma-gene-full.chp Signal	S23_ClaS_(Clariom_S_Human).sst-rma-gene-full.chp Signal	S24_ClaS_(Clariom_S_Human).sst-rma-gene-full.chp Signal	T01_ClaS_(Clariom_S_Human) (1).sst-rma-gene-full.chp Signal	T02_ClaS_(Clariom_S_Human) (1).sst-rma-gene-full.chp Signal	T03_ClaS_(Clariom_S_Human) (1).sst-rma-gene-full.chp Signal	T04_ClaS_(Clariom_S_Human) (1).sst-rma-gene-full.chp Signal	T12_ClaS_(Clariom_S_Human).sst-rma-gene-full.chp Signal	T16_ClaS_(Clariom_S_Human).sst-rma-gene-full.chp Signal	T21_ClaS_(Clariom_S_Human).sst-rma-gene-full.chp Signal	T23_ClaS_(Clariom_S_Human).sst-rma-gene-full.chp Signal	T24_ClaS_(Clariom_S_Human).sst-rma-gene-full.chp Signal
TC1000010642.hg.1	4,53	4,4	4,96	3,96	4,03	4,67	5,2	4,49	4,86	5,19	4,39	5,45	4,32	4,84	4,69	4,66	3,93	4,61	4,46	4,19	4,37	4,41	4,77	4,85
TC1600006789.hg.1	5,25	5,66	4,71	5,45	5,27	5,62	5,83	5,24	6,6	5,17	5,46	5,98	5,85	5,97	5,58	6,07	5,3	5,56	5,26	5,95	5,99	5,42	5,57	5,26
TC1600006790.hg.1	5,15	6,63	6,18	6,33	6,3	5,4	6,68	5,19	6,16	5,25	4,81	5,32	5,17	6,25	6,07	7,23	5,4	5,64	5,09	5,33	6,51	5,55	5,7	5,53
TC1600006812.hg.1	4,97	5,08	5,23	5,16	4,86	5,06	5,69	5,14	5,49	4,99	4,87	6,1	4,63	5,3	5,13	5,33	4,98	4,62	4,99	4,64	5,16	5,31	5,05	4,93
TC1200009847.hg.1	13,31	13,45	13,99	12,59	13,71	13,28	12,72	13,96	13,38	13,24	13,86	14,11	13,65	13,75	13,5	12,55	12,8	12,84	12,05	12,54	12,63	13,14	13,2	13,22
TC1200006736.hg.1	5,37	5,83	5,98	5,87	5,35	5,77	6,57	6,16	6,55	5,74	5,52	6,77	6,26	6,11	6,55	6,32	6,04	5,59	5,76	5,77	5,68	6,11	5,7	5,73
TC0100013650.hg.1	6,01	5,71	6,08	5,28	5,59	5,57	6,8	5,17	6,77	6,31	5,78	5,72	5,83	5,51	6,14	5,68	5,41	5,57	5,67	5,96	5,77	5,33	5,9	5,03
TC2200008888.hg.1	6,85	7,19	7,21	8,5	7,62	6,85	8,08	7,35	8,17	7,71	6,82	7,68	7,39	6,99	7,61	7,37	6,7	8,49	7,16	7,14	7,93	7,34	7,54	7,9
TC0300012566.hg.1	5,51	5,75	6,3	5,25	5,31	5,66	6,47	5,2	6,19	5,34	5,31	6,07	5,55	5,71	5,92	5,92	4,93	5,27	5,99	5,32	5,34	5,54	5,73	5,24
TC1200010798.hg.1	14,23	13,39	14,17	14,39	14,04	14,46	14,5	13,77	14,51	14,79	14,73	13,99	13,95	14,1	14,23	14,47	14,22	14,7	14,59	14,32	14,56	14,49	14,23	13,79
TC1200009303.hg.1	8,5	6,99	7,16	8,42	7,66	8,21	6,4	7,24	7,67	8,18	7,62	7,7	7,54	7,43	7,81	8,05	8,7	8,36	9,13	7,36	8,86	8,23	8,06	7,76
TC0500013029.hg.1	6,82	6,35	6,73	6,25	6,45	6,67	6,81	6,64	7,08	6,93	6,42	6,79	7,16	6,58	7,07	6,79	6,2	6,78	6,73	6,62	6,94	6,7	6,64	6,51
TC0300009192.hg.1	6,73	7,01	7,23	6,45	6,53	7,23	8,27	6,93	8,49	6,85	7,42	7,84	8,46	7,64	8,82	7,54	6,75	6,82	6,91	6,46	6,85	6,67	6,82	6,86
TC0300009189.hg.1	8,03	7,86	7,79	6,54	6,58	8,93	9,57	7,26	8,29	7,86	7,8	9,68	6,38	7,98	7,81	8,29	5,4	6,27	7,38	6,39	7,35	7,07	7,4	7,45
TC0100006903.hg.1	5,57	6,38	6,38	5,39	5,8	6,48	7,84	6,43	7,28	6,66	6,4	7,2	6,28	6,25	6,59	6,79	5,8	5,93	6,09	6,39	5,92	6,01	6,22	5,79
TC0100006900.hg.1	4,52	4,35	4,9	4,29	4,44	4,42	4,74	4,35	4,98	5,16	4,8	4,84	4,65	4,53	4,97	5,34	4,69	4,86	5,12	4,96	4,61	4,67	5,2	4,59
TC0400012396.hg.1	9,33	7,83	9,58	8,2	8,33	9	10,03	8,66	8,67	9,11	8,44	9,8	8,98	8,53	8,9	7,88	9,25	8,38	8,77	7,94	7,96	7,83	8,49	9,31
TC0900010920.hg.1	8,12	8,91	9,57	8,61	9,05	8,27	6,94	8,92	9,27	7,93	8,97	8,41	9,73	8,43	9,16	7,79	9,18	8,82	7,67	8,54	7,92	8,84	8,42	8,03
TC1500009845.hg.1	10,66	10,84	10,2	11,5	10,99	9,67	10,83	10,18	7,75	10,7	11,37	9,86	10,09	10,2	9,21	10,89	11,43	11,85	10,92	10,61	11,31	12,14	10,63	10,65
TC1500009846.hg.1	8,46	9,1	8,97	8,73	8,41	8,66	10,14	7,84	9,99	9,28	9,08	8,29	7,53	8,03	9,74	9,38	7,56	8,19	8,36	8,78	8,56	8,21	8,73	8,63
TC0200012961.hg.1	9,82	9,41	10,52	9,33	10,2	9,52	9,88	9,58	9,14	10,19	9,84	8,7	9,08	9,17	9,97	10,01	9,79	10	9,28	9,57	9,37	9,63	8,75	10,05
TC1100008541.hg.1	11,68	11,36	11,12	11,56	11,5	11,72	13,05	12,8	11,01	12,5	11,94	11,91	13,13	12	12,96	11,64	11,9	13,17	11,6	11,87	11,15	11,09	11,72	11,33
TC0200015720.hg.1	7,49	7,36	6,88	7,95	7,58	7,43	8,68	8,37	7,7	6,62	7,21	6,55	7,63	6,81	7,07	7,22	8,77	7,45	7,44	7,68	7,58	7,03	7,56	7,95
TC1700008946.hg.1	6,02	5,8	6,22	5,55	5,81	5,72	6,07	5,51	5,85	6,48	5,92	6,27	5,8	5,7	6,42	5,91	5,97	5,94	6,1	6,07	5,75	6,16	5,74	6,07
TC2000007243.hg.1	11,06	11,14	10,89	11,31	11,4	11,18	9,89	10,98	10,84	11,9	11,41	10,16	11,44	11,32	11,21	11,28	11,84	11,77	11,11	11,15	11,43	11,46	11,12	11,42
TC0800008631.hg.1	9,44	9,16	8,74	9,36	8,92	9,57	9,64	9,03	8,87	9,75	9,56	9,14	9,16	8,97	9,33	9,69	8,58	9,6	9,54	9,12	9,29	8,13	9,28	8,58
TC1600010752.hg.1	12,67	11,66	13,16	12,03	11,36	12,24	14	11,89	13,38	12,76	13,15	11,61	12,5	12,14	12,69	12,04	13,83	12,75	12,89	11,91	12,18	12,43	12,2	12,64
TC0600011915.hg.1	6,25	6,01	5,93	6,74	6,49	6,73	6,13	5,88	5,93	6,87	6,08	5,68	5,38	6,07	5,68	6,19	6,57	6,75	6,51	6,36	6,18	6,15	6,79	5,9
TC0400010768.hg.1	8,03	8,18	7,48	8,24	7,52	7,78	7,87	7,73	6,8	7,42	7,44	8,49	7,28	8,17	7,5	8,61	7,3	7,75	7,97	7,45	7,69	7,58	8,07	7,84
TC1100008955.hg.1	11,4	12,14	11,41	12,59	11,7	11,84	12,68	12,05	10,58	11,81	12,23	11,22	11,92	11,76	11,55	11,7	12,82	12,01	11,58	12,13	12,5	11,92	12,21	11,9
TC0700012439.hg.1	9,05	9,86	8,98	8,47	9,38	10,38	9,03	9,65	10,49	9,31	9,32	10,6	10,03	10,09	9,72	9,39	7,72	8,46	8,59	9,28	8,91	8,48	9,53	8,63
TC1700007658.hg.1	10,42	10,37	10,29	10,83	10,87	10,19	11,19	10,94	9,49	10,34	10,29	9,93	10,23	10,17	10,07	10,48	11,02	11,06	10,42	9,89	10,46	10,88	10,12	11,34
TC1700012015.hg.1	8,57	8,41	8,5	8,11	8,27	8,78	8,87	8,05	8,96	9,58	8,32	9,28	8,83	8,09	8,79	8,52	8,03	8,47	8,68	9,02	8,68	8,87	8,74	8,36
TC1600006826.hg.1	8,64	8,65	7,38	10,03	10,05	8,1	7,74	8,58	7,23	9,1	8,69	7,48	7,23	8,64	7,54	8,9	7,46	8,98	8,75	8,73	8,97	9,39	9,21	7,72
TC0900011072.hg.1	11,15	11,56	12,4	10,61	12,21	10,46	10,15	11,79	11,15	11,35	11,51	13	13,22	11,31	13,01	12,08	10,91	11,13	10,56	10,86	10,79	10,76	11,16	11,38
TC0900012025.hg.1	7,23	6,94	7,22	7,06	6,53	7,06	8,04	6,7	7,44	6,32	6,89	7,44	6,89	6,51	7,06	6,84	6,97	7,04	7,26	6,83	6,72	7,08	7,14	6,87
TC1600009105.hg.1	8,96	8,2	8,15	8,72	8,79	8,45	7,49	7,71	8,73	9,35	9,49	7,38	7,83	8,29	6,96	8,88	9,68	9,04	9,6	9,09	8,69	9,19	9,04	8,04
TC0100014977.hg.1	7,78	7,31	6,65	6,76	6,57	6,69	7,28	6,47	6,89	7,15	6,72	7,39	6,98	6,62	6,64	7,42	6,05	6,2	8,1	6,92	6,84	7,44	6,44	6,57
TC1700012460.hg.1	10,66	11,79	10,44	10,1	10,16	12,45	12,2	11,64	9,39	11,12	11,58	11,66	11,44	12,19	11,7	10,89	10,23	10,25	9,94	10,06	10,76	9,28	11,13	10,17
TC1700011578.hg.1	10,16	10,94	10,75	7,75	10,69	10,51	6,95	10,51	8,24	9,44	9,26	12,1	10,76	10,53	12,39	10,31	7,28	8,23	8,98	8,82	8,51	8,36	8,81	8,95
TC1900006508.hg.1	9,01	9,64	9,22	9,48	9,55	9,42	9,11	8,85	8,77	9,94	9,02	8,66	9,13	8,21	8,82	8,69	9,86	9,59	9,25	8,84	10	9,02	9,52	9,13
TC1700011574.hg.1	8,72	10,15	9,39	7,92	10,18	9,49	9,09	11,02	11,24	10,24	9,36	11,84	11,12	9,96	11,61	7,91	6,2	7,52	8,07	8,37	7,77	8,56	7,09	8,23
TC1700011575.hg.1	9,51	10,42	10,09	7,87	10,27	9,89	8,52	10,57	8,28	10,18	8,82	11,76	9,87	10,02	11,96	8,82	6,73	7,86	8,59	7,96	7,86	8,07	8,28	8,33
TC1700012459.hg.1	8,3	9,3	8,46	6,45	8,6	9,33	5,85	8,59	9,45	8,45	8,37	9,88	8,6	9,73	9,89	6,78	6,33	5,64	6,88	6,75	6,62	6,99	7,13	6,67
TC0200015645.hg.1	11,53	7,58	10,88	8,64	12,59	8,47	6,55	8	7,48	7,23	9,72	8,98	8,37	8,21	8,32	9,56	11,16	7,39	12,36	12,04	8,08	11,5	10,07	7,67
TC0700007479.hg.1	6,5	6,35	5,94	5,95	6,22	6,51	6,37	6,03	7,31	7,7	6,82	8	6,9	7,24	6,59	7,14	6,57	6,61	6,5	6,45	6,39	7,4	7,37	6,57
TC0700007480.hg.1	5,86	5,29	7,12	5,74	5,95	6,56	7,24	6,5	5,63	6,74	5,39	6,53	5,49	5,77	5,87	6,46	5,8	6,32	5,49	6,3	5,77	6,68	6,41	5,48
TC0700011706.hg.1	6,55	6,6	6,27	6,07	6,13	7,11	6,3	6,76	6,15	6,9	6,9	6,62	6,24	6,95	6,58	5,92	6,08	6,1	6,23	6,44	5,88	6,25	6,57	6,57
TC0700011705.hg.1	7,56	7,41	7,36	7,19	7,09	7,35	6,97	7,06	8,11	7,48	6,77	7,78	7,44	6,81	8,05	7,43	7,31	6,78	6,55	7,38	7,33	7,04	7,85	7,43
TC0700006852.hg.1	11,08	9,73	12,42	7,33	10,63	12,34	7,83	10,59	11,59	10,44	10,44	11,89	8,87	12,58	10,81	6,18	7,24	7,61	9,66	9,47	7,05	7,31	9,28	8,03
TC0200016774.hg.1	6,84	5,76	5,7	6,46	6,15	5,94	7,49	6,12	5,17	5,64	5,4	5,95	6,44	5,69	5,56	5,75	7,56	6,24	7,19	6,09	5,4	5,76	5,69	5,83
TC0X00010099.hg.1	9,63	10,3	9,88	9,99	9,87	9,96	9,5	9,87	7,83	9,32	9,84	9,77	9,83	9,98	9,43	10,1	10,17	10,08	10,06	9,74	9,8	9,55	9,87	9,92
TC0700009690.hg.1	6,9	7,24	7,15	7,34	7,29	6,88	7,44	6,74	7,76	6,74	7,33	6,8	7,08	6,72	7,16	7,01	7,56	6,96	7,03	7,04	6,67	7,09	7,22	6,91
TC1200012256.hg.1	6,42	6,61	6,44	6,18	6,47	6,25	6,91	6,17	6,05	6,32	6,21	6,49	6,15	6,17	6,47	6,49	6,38	6,75	6,54	6,46	6,6	6,4	6,43	6,38
TC0100017666.hg.1	8,38	8,49	8,07	8,02	8,59	7,88	8,74	8,18	7,58	7,88	7,92	7,74	8,15	7,52	8,1	8,6	7,84	8,14	8,26	9,04	7,96	8,87	7,8	8,31
TC0200014848.hg.1	5,66	7,91	5,64	5,3	5,35	5,89	6,02	5,66	6,37	5,91	5,46	7,39	5,91	5,72	7,18	5,5	5,79	5,78	5,63	6,07	5,99	6,04	6,62	5,63
TC1600007022.hg.1	9,57	9,08	9,74	9,28	9,33	9,08	8,04	8,56	9,53	9,23	8,75	9,3	8,93	8,63	9,06	9,8	8,02	9,56	9,59	8,77	9,54	9,54	9,6	9,64
TC1600007023.hg.1	6,39	6,28	5,71	5,69	6,07	5,77	7,27	5,91	7,32	5,7	6,24	6,99	5,78	6,72	5,96	5,63	5,76	5,88	6,22	6,47	5,83	6,29	5,91	6,44
TC1000008628.hg.1	4,39	4,38	4,57	4,25	4,39	4,74	4,4	4,24	4,92	4,34	4,16	4,98	4,37	5,22	5,01	4,74	4,71	4,36	4,44	4,44	4,41	4,28	4,57	4,74
TC1700008263.hg.1	8,18	9,5	10,74	9,11	10,97	9,78	9,22	9,91	10,67	11,21	11,53	7,68	8,16	9,96	7,06	8,98	11,59	10,56	7,98	9,67	9	10,83	9,86	10,37
TC1300009505.hg.1	8,19	7,48	8,48	7,79	7,99	7,32	8,27	7,25	8,21	7,82	7,08	7,99	7,49	7,82	6,88	7,86	7,32	7,47	7,85	7,62	7,8	7,78	7,82	7,99
TC0300013360.hg.1	8,83	8,81	8,3	8,27	9,04	7,8	9,97	7,59	8,62	8,87	8,49	8,96	7,47	7,36	8,31	7,26	8,1	10,17	9,07	7,6	8,47	9,07	8,23	7,85
TC1600009545.hg.1	8,1	8,43	8,53	8,76	7,75	8,29	8,89	8,45	9,73	9,6	9,27	8,71	9,26	9,31	9,02	8,2	7,78	8,92	8,25	8,21	8,76	8,58	8,72	8,45
TC1100010237.hg.1	5,9	5,82	6,02	6,91	6,49	5,86	8,92	6,63	6,39	8,23	6,88	5,76	5,96	6,48	5,75	6,79	8,74	7,26	5,64	6,1	6,33	6,38	5,98	8,14
TC1200010111.hg.1	10,96	12,65	12,92	10,35	12,23	10,64	12,15	11,76	12,08	11,35	10,44	13,51	13,69	11,2	13,71	9,91	9,63	10,27	10	10,9	10,21	9,99	10	9,73
TC1200010113.hg.1	5,19	6,18	6,56	5,5	6,44	5,41	6,01	5,79	6,52	5,82	5,2	6,86	6,24	6,43	6,12	4,43	6,1	4,94	5,61	6,18	5,39	5,31	5,9	5,52
TC0600008087.hg.1	9,37	9,35	9,16	8,97	9,3	9,05	7,97	8,84	7,89	8,75	9,27	8,11	7,96	8,88	8,27	8,96	8,83	9,1	9,58	8,64	8,48	8,82	8,91	9,07
TC1600010216.hg.1	10,41	8,88	10,04	9,66	11,32	9,01	7,41	8,6	7,87	7,79	8,29	9,43	8,69	7,42	6,88	9,77	10,4	8,01	11,51	11,84	9,15	12,38	12,18	8,22
TC1600010215.hg.1	7,55	7,5	8,49	6,73	8,92	7,17	7,39	6,63	7,37	7,79	6,76	7,39	7,29	7,43	7,44	8,38	7,16	7,18	7,78	9,74	7,75	9,51	7,68	6,88
TC0X00008795.hg.1	8,64	8,78	8,73	8,33	8,93	8,64	9,19	8,42	8,54	8,59	8,79	8,9	8,74	8,9	8,92	8,68	8,72	8,7	8,77	8,77	8,7	8,62	8,42	8,8
TC0X00008796.hg.1	5,7	5,54	5,81	5,39	5,54	5,79	6,26	5,35	5,93	6,02	5,71	6,03	5,88	5,14	5,34	6,34	5,39	5,49	5,52	5,71	5,69	6,04	6,15	5,34
TC1200010412.hg.1	6,37	7,15	7,41	6,86	6,14	6,45	8,14	6,06	7,39	6,63	6,67	8,59	7,41	7,83	7,71	6,48	5,97	7,15	7,36	7,31	6,43	7,3	7,48	7,17
TC1200010413.hg.1	8,03	8,62	8,46	8,22	8,77	8,16	7,77	8,28	8,19	8,43	7,59	10,41	10,52	8,83	11,39	7,06	8,37	7,69	7,92	7,5	7,69	7,33	7,36	8,15
TC0100009097.hg.1	11,1	12,11	9,1	11,49	10,55	10,13	9,01	9,64	7,6	9,44	10,51	9,57	9,29	10,32	8,25	11,02	9,54	10,35	11,34	9,67	11,17	10,61	11,15	10,86
TC0100009101.hg.1	8,82	8,42	6,86	8,92	7,99	8,26	8,58	6,5	6,4	6,5	8,38	7,03	6,87	8,04	6,56	9,35	6,47	7,69	8,95	7,6	8,73	8,04	7,76	7,35
TC0100009102.hg.1	5,34	5,17	5,11	5,81	5,21	4,83	5,04	5,16	8,53	5,29	4,41	7,14	6,26	5,17	5,3	4,91	4,7	5,48	4,97	6	4,73	6,03	5,76	5,42
TC1400009690.hg.1	8,09	8,04	8,66	7,53	8,5	8,22	7,1	8,38	8,57	7,96	8,05	7,92	8,04	8,52	7,85	8,05	8,24	8,12	8,47	7,98	7,65	7,9	8,22	7,42
TC0400008902.hg.1	12,54	12,58	11,85	12,67	12,18	12,27	13,48	11,89	10,45	11,87	12,51	11,5	11,85	12,41	11,94	11,31	12,26	12,11	12,57	11,88	12,31	12,02	11,89	13,11
TC0600007535.hg.1	8,44	8,78	9,05	9,21	8,7	8,53	8,37	9,16	8,76	9,27	8,96	7,89	9,28	8,28	8,43	8,8	8,98	9,38	8,41	8,71	9,31	8,81	8,77	9,27
TC0700013065.hg.1	6,72	7,21	6,83	7,11	7,22	6,96	6,97	6,88	5,99	6,89	7,1	6,66	6,86	6,35	6,57	7,02	7,4	7,17	7,28	6,8	7,13	7,03	6,65	7,35
TC0300009694.hg.1	6,78	6,71	7,24	6,88	6,75	6,8	7,27	7,18	7,18	7,02	7,07	6,47	6,53	7	6,93	6,7	7,02	7,12	6,83	6,86	7,02	7,72	6,6	6,92
TC2100007241.hg.1	8,4	8,83	7,94	7,34	9,03	7,04	6,85	7,62	7,26	7,29	8,5	8,48	7,88	7,25	8,14	8,42	9,13	7,47	8,25	7,64	7,6	9	8,33	8,47
TC0400011279.hg.1	7,94	8,02	7,5	7,15	7,83	8,22	8,89	8,83	9,74	7,51	7,74	9,29	7,39	9,39	7,3	6,78	7,25	7,99	7,1	7,59	7,46	7,84	8,16	7,8
TC1100009242.hg.1	4,9	4,52	4,72	4,61	4,5	4,49	5,28	4,49	5,41	4,52	4,71	4,8	4,92	4,59	4,83	4,85	5	4,86	4,57	4,74	5,14	4,89	4,71	4,71
TC0200012417.hg.1	4,21	4,54	4,57	4,27	4,63	4,35	5,08	4,39	4,74	5,24	4,39	4,92	4,71	4,25	4,54	4,51	4,56	4,47	4,38	4,93	4,39	4,48	4,56	4,58
TC0200007402.hg.1	5,01	5,05	5,35	4,9	5	5,09	6,11	5,24	5,23	5	4,96	5,14	4,93	5,1	5,2	5,06	5,02	5,18	5,1	5,3	5,33	5,17	4,98	4,8
TC0200007054.hg.1	6	5,99	6,55	5,76	6,25	6,06	6,58	6,28	5,58	6,83	6,59	5,97	6,23	6,04	6,17	6,27	6,04	6,27	6,4	6,38	6,11	6,36	6,24	5,8
TC1500008245.hg.1	12,21	13,39	13,12	12,51	12,51	12,11	9,75	12,03	11,61	12,26	11,69	12,27	11,77	11,96	11,99	12,41	13,36	13,36	12,34	11,94	12,23	12,49	12,58	12,83
TC1800008234.hg.1	7,3	7,81	8,09	7,64	7,84	7,29	8,91	8,04	8,91	7,18	7,66	9,12	7,79	8,51	8,19	9,05	8,85	7,61	7,77	8,17	7,38	8,25	8,25	7,76
TC1800008235.hg.1	9,04	9,11	10,21	9,02	9,7	9,5	10,7	9,51	11,26	9,4	9,45	10,62	9,6	9,74	9,38	11,86	9,39	9	9,33	10,41	9,13	10,99	9,02	9,23
TC1400006652.hg.1	7,53	7,43	7,51	7,95	7,54	7,69	8,69	7,78	8,62	7,52	7,58	8,39	8,2	7,71	7,6	7,51	8,25	7,59	7,29	7,64	7,05	7,91	7,65	6,96
TC0300007194.hg.1	7,49	8,23	8,34	8,45	8,64	7,5	8,66	7,57	8,43	7,74	8,03	8,52	9,04	8,35	8,62	7,71	7,57	7,77	7,27	7,36	7,06	7,62	6,87	7,22
TC0300007606.hg.1	7,68	8,6	8,39	8,04	8,88	8,14	7,23	8,61	8,96	8,62	8,62	8,42	9,23	7,81	9,35	8,07	7,29	9,27	7,79	7,72	8,19	8,05	8,45	8,13
TC1900009959.hg.1	6,53	6,51	6,52	6,4	6,47	6,58	7,04	6,36	6,78	6,6	6,53	6,56	6,42	6,34	6,63	7,17	6,4	6,6	6,68	6,91	6,74	6,65	6,61	6,81
TC0300008331.hg.1	6,04	7,22	6,36	7,3	6,39	6,46	5,67	6,68	5,28	6,12	5,82	6,5	6,33	6,18	6,44	6,61	7,62	6,98	6,68	6,09	6,31	6,86	6,67	6,46
TC0700011502.hg.1	7,44	7,53	7,11	7,98	7,55	7,65	7,32	7,32	7,35	7,6	7,63	7,1	6,87	6,91	7,6	7,31	7,97	7,29	8,03	7,56	7,88	7,69	7,51	7,71
TC2000008741.hg.1	7,28	7,45	7,25	6,64	8,09	7,32	7,45	7,08	7,51	6,9	7,21	7,88	7,67	6,84	7,42	7,56	9,58	7,17	7,52	7,7	7,34	7,57	7,11	7,46
TC1400007133.hg.1	6,27	6,6	7,6	5,48	6,54	5,8	7,13	6,04	6,39	6,1	6,27	7,16	7,04	6,22	8,14	6,81	8,23	6,1	6,32	6,88	6,47	6,47	6,05	6,01
TC1300007969.hg.1	9,37	10,58	9,46	9,53	9,93	9,59	8,34	9,81	7,6	8,78	9,82	9,43	9,52	9,33	9,73	9,78	9,07	8,79	9,22	9,09	9,25	9,03	9,81	9,61
TC0300013838.hg.1	6,48	6,61	6,68	7,32	6,96	6,55	6,84	7,28	8,07	7,42	6,95	7	7,66	6,96	7,22	6,98	7,32	6,99	6,45	6,95	6,72	7,07	6,68	6,75
TC0300013840.hg.1	9,52	10,12	9,96	10,09	10,04	9,76	10,6	10,01	10	10,96	9,44	10	9,77	9,32	9,82	10,11	9,69	9,73	9,83	9,65	10,09	10,26	10	9,6
TC0300013989.hg.1	6,62	6,35	6,72	6,68	6,92	7,27	6,5	7	7,82	7,14	6,69	7,39	7,18	6,92	6,67	6,99	6,55	6,72	6,86	6,86	6,76	6,77	6,94	6,85
TC1700010247.hg.1	7,99	7,55	8,72	7,97	8,25	7,84	7,98	7,62	8,17	8,23	8,17	7,69	9,04	8,02	8,51	8,49	8,3	8,74	7,86	8,1	7,89	8,43	7,51	7,9
TC0600014262.hg.1	10,7	11	10,7	10,7	11,18	10,57	9,89	11,05	10,63	10,34	10,75	9,39	10,38	10,24	10,29	11,58	11,9	10,69	11,01	11,38	10,41	10,32	11,04	10,61
TC2000008094.hg.1	6,63	6,42	7,33	6,69	6,43	7,43	7,39	6,87	8,51	8,06	7,12	7,49	7,59	6,43	7,69	7,74	6,86	6,98	6,82	6,69	7,48	7,07	7,17	6,55
TC1900009192.hg.1	6,17	6,45	6,5	6,39	6,55	6,49	5,84	6,6	6,68	6,11	6,15	6,13	6,87	6,31	6,16	6,8	7,2	6,39	5,94	6,33	6,79	6,13	6,76	6,46
TC0900010390.hg.1	8,46	8,1	7,88	8,4	8,04	8,12	7,66	7,88	7,01	7,89	7,83	8,07	7,69	8,11	8,02	7,41	8,6	8,02	8	8,45	8,21	8,02	8,38	8,57
TC1500008043.hg.1	7,18	8,58	7,8	9,13	7,57	7,5	7,57	7,04	6,88	7,19	6,72	6,21	6,51	6,99	6,61	7,6	8,65	7,56	7,86	8,18	8,78	7,9	7,89	7,98
TC0400008666.hg.1	9,81	9,52	8,79	9,2	9,53	9,38	7,82	9,08	6,09	8,46	9,51	7,86	8,64	9,07	8,31	8,62	8,84	9,18	9,75	8,97	9,38	8,72	8,79	9,39
TC1000010101.hg.1	12,69	12,9	12,65	13,03	12,94	13,03	12,21	13,12	12,28	12,4	12,64	12,22	12,61	12,7	12,74	12,51	12,68	12,6	12,71	12,68	12,91	12,02	12,9	13,2
TC0200010518.hg.1	11,36	11,72	11,6	11,8	11,74	12,01	10,05	12,07	11,35	11,92	12,08	10,58	10,93	11,93	10,71	10,42	11,64	11,48	10,77	11,37	11,8	10,8	11,23	11,58
TC1700008194.hg.1	7,14	6,9	6,64	6,52	7,19	7,08	7,75	6,53	7,31	7,04	6,68	7,4	6,66	6,91	6,68	6,33	6,85	6,94	6,92	7,1	6,99	6,92	6,89	6,85
TC0300011849.hg.1	10,18	11,12	11,22	8,97	10,63	10,3	11,32	10,39	10,46	9,91	10,01	12,14	10,06	10,48	12,45	9,89	7,86	8,71	9,86	9,11	9,23	8,45	8,7	10,06
TC0900008969.hg.1	11,05	10,81	11,32	10,47	10,73	10,83	9,65	10,96	11,69	10,86	11,24	9,78	10,92	10,27	11,59	10,13	10,7	11,07	10,66	10,92	10,43	10,9	10,34	11,04
TC0100016548.hg.1	11,55	11,53	11,23	10,23	10,9	9,46	12,12	9,51	9	8,37	9,74	10,29	10,13	9,03	9,71	10,19	10,17	9,15	10,61	10,43	10,11	10,39	9,94	10,6
TC1000011904.hg.1	13,32	14,28	13,91	13,6	13,7	14,35	13,66	14,98	13	14,35	14,16	15,07	14,12	14,83	15,48	13,74	13,25	12,34	12,68	13,14	13,18	11,93	12,36	13,95
TC0400009958.hg.1	8,36	8,14	8,49	7,85	8,42	8,17	9,39	7,97	8,22	8,07	8,07	8,24	8,02	7,67	8,52	8,12	8,13	7,8	8,1	8,46	8,15	8,14	7,79	7,95
TC0500009055.hg.1	8,93	10,01	9,13	10,24	9,35	9,15	8,61	9,18	8,97	8,67	7,73	8,99	10,17	9,55	9,6	10,77	8,71	9,33	9,26	8,84	9,61	7,97	9,47	7,79
TC0900011837.hg.1	5,95	6,32	6,57	6,2	6,5	6,18	6,93	6,51	7,08	6,36	6,31	7,11	6,45	6,47	6,98	6,36	6,44	6,09	6,45	6,43	6,07	5,96	6	6,42
TSUnmapped00000137.hg.1	6,11	5,84	6,21	5,35	6,37	5,92	6,15	6,25	6,5	6,08	6,05	5,57	5,51	5,96	6,12	5,74	5,79	5,36	5,11	5,95	5,79	5,89	5,36	5,75
TC1700012324.hg.1	10,74	9,05	9,57	9,18	9,75	9,48	8,65	9,6	8,51	8,88	9,98	7,66	9,36	9,68	8,62	9,31	9,66	9,55	11,18	9,24	9,08	8,5	9,31	9,51
TC0800011437.hg.1	7,27	7,33	6,38	7,15	7,12	6,74	7,69	6,73	7,7	8,57	7,1	8,55	6,74	6,94	7,89	7,06	6,07	7,21	7,27	7,37	7,06	7,56	7,62	7,43
TC0600009626.hg.1	6,84	6,35	6,07	6,98	7,16	6,78	6,33	6,74	6,4	6,23	5,73	6,33	6,27	5,58	5,72	6,09	6,99	6,24	7,18	7	6,7	6,63	6,66	7,07
TC0600007313.hg.1	7,08	7,01	6,77	6,79	7,33	7,26	6,89	7,21	6,92	6,87	7,1	6,7	6,95	6,99	7,22	6,94	7,23	7,36	6,97	7,21	7,19	7,17	7,07	6,92
TC0300008705.hg.1	8,71	9,57	9,74	8,76	9,69	9,44	8,45	9,87	9,88	9,95	9,44	9,9	9,53	9,21	9,23	8,54	9,5	8,89	8,66	9,23	8,55	9,48	9,01	9,19
TC1100010505.hg.1	5,06	4,9	5,86	5,36	4,88	5,26	6,35	5,73	6,46	5,93	5,34	5,51	5,44	4,98	5,78	5,2	4,84	5,47	5,24	5,5	5,13	5,53	5,32	5,15
TC1900007228.hg.1	7,99	8,02	8,07	7,6	8,22	7,74	7,9	7,7	8,46	8,02	8,56	8,02	7,64	7,59	8,25	8,54	7,53	7,85	8,37	7,95	8,03	8,29	7,59	8
TC1900006687.hg.1	8,08	7,62	7,95	8,07	7,95	8,04	9,4	7,85	8,72	8,27	7,84	9,07	8,16	8,84	8,35	8,89	7,36	7,69	7,75	8,16	8,09	7,35	8,4	7,95
TC0700013401.hg.1	10,31	9,93	9,33	10,09	9,95	9,7	9,53	9,31	8,66	9,63	10,01	10,11	9,66	10,05	10,01	9,9	9,08	9,36	10,02	9,49	10,03	9,76	9,19	9,24
TC1900011381.hg.1	8,57	7,57	8,33	7,45	7,77	8,56	9,05	8,08	9,11	8,13	8,16	9,06	7,98	7,69	8,33	8,05	7,59	7,18	8,88	7,61	7,64	8,35	8	7,61
TC1600011515.hg.1	9,82	8,67	9,5	10,28	9,75	9,31	9,83	9,61	10,64	10,39	9,55	8,73	9,4	8,47	9,69	9,9	9,11	9,47	9,5	9,76	10,38	9,5	10,31	9,22
TC1600011516.hg.1	7,64	6,55	7,27	8,06	7,22	7,3	7,31	7,17	7,62	8,07	8,06	6,53	7,13	6,5	7,55	8,36	7,42	8,19	7,83	7,57	7,72	8,8	8,23	6,91
TC1600007423.hg.1	9,11	8,72	9,44	8,33	8,74	9,31	10,62	8,59	9,77	9,29	8,43	9,92	8,98	8,86	9,55	9,53	8,06	8,87	9,2	9,44	9,44	9,1	9,25	8,73
TC0200010012.hg.1	6,72	6,34	6,4	6,81	6,69	6,31	7,64	6,43	6,84	6,25	6,44	7,62	7,38	6,57	7,24	6,7	7,27	7,6	6,97	6,84	6,67	7,15	6,44	6,7
TC0200012760.hg.1	7,13	6,64	6,89	6,85	6,89	7,37	6,75	7,13	6,69	7,05	7,37	7,15	6,57	6,83	7,08	7,67	6,55	7,18	6,62	6,66	6,49	6,78	7,28	6,65
TC15_KI270727v1_random00006436.hg.1	4,85	5,29	5,77	4,71	4,77	5,67	5,66	5,24	5,2	5,47	4,86	5,51	5,04	5,06	5,02	5,34	5,01	4,93	4,59	4,81	5,13	4,67	5,5	4,76
TSUnmapped00000044.hg.1	7,34	7,2	6,92	7,04	7,42	7,28	7,48	7,12	7,55	7,14	6,71	7,2	6,84	7,5	7,25	6,8	7,14	7,31	7,28	7,53	7,14	6,97	7,09	7,39
TSUnmapped00000153.hg.1	6,59	6,57	6,47	6,43	6,5	7,08	6,56	6,4	7,12	6,61	6,2	6,57	6,43	6,56	6,67	6,65	6,59	6,8	6,69	7,02	6,6	6,54	6,94	6,52
TC0300010744.hg.1	9,59	10,24	9,73	10,49	10,37	10,3	8,79	10,5	9,47	10,6	9,77	10,21	10,28	9,62	10,27	10,79	11,41	9,92	10,17	10,49	10,8	10,69	11,15	10,05
TC1800009289.hg.1	11,08	11,6	12,32	10,54	11,54	10,92	9,93	11,8	11,74	11,64	11,57	11,84	13,56	11,39	12,86	9,34	12,09	11,71	11,58	11,53	10,51	11,34	11,02	11,89
TC1700010488.hg.1	11,8	11,97	11,31	12,28	11,72	11,59	10,74	11,95	10,83	11,85	11,93	11,12	11,58	11,55	11,14	12,96	12,39	11,95	12,13	12,2	12,4	12,09	12,35	12,99
TC1700010493.hg.1	6,91	5,85	5,08	5,31	6,01	5,9	4,69	6,12	4,96	5,19	5,5	6,83	5,34	6,69	5,42	6,65	4,67	5,16	6,57	5,42	5,27	5,61	5,71	5,67
TC1200008795.hg.1	12,4	10,81	11,76	10,26	11,8	11,31	11,87	11,56	11,75	11,34	11,02	13,83	14,37	12,16	14,21	9,65	11,37	10,05	12,03	9,98	10,34	9,86	9,8	9,01
TC1100009616.hg.1	8,05	7,54	7,31	7,75	7,53	8,32	6,6	8,37	7,3	7,63	8,42	7,24	7,69	7,56	7,41	7,38	7,48	6,86	7,8	7,53	7,79	7,83	7,65	7,44
TC0300008746.hg.1	9,65	8,77	8,7	9,42	9,41	9,23	8,88	8,8	8,28	8,88	9,04	8,72	8,62	8,83	8,25	9,36	9,15	9,2	9,65	8,84	9,06	9,65	8,76	9,17
TC1200012706.hg.1	8,96	8,04	8,7	8,64	8,67	8,59	6,14	8,07	6,26	7,89	8,25	6,42	7,38	8,03	7,17	8,96	8,4	9,05	9,14	7,51	8,02	8,73	8,08	7,7
TC0300014049.hg.1	6,78	7,45	7,79	7,16	7,49	6,85	5,6	7,16	7,76	6,24	6,46	8,1	7,36	7,41	8,57	7,52	6,35	6,92	7,44	6,78	7,08	7,6	7,78	6,66
TC0200015603.hg.1	6,82	6,91	7,86	6,33	7,2	6,66	8,02	7,07	10,05	7,04	6,93	9,87	9,06	7,88	9,25	6,5	6,48	6,85	6,84	7,11	6,65	6,56	7	6,29
TC0100018236.hg.1	12,14	12,25	11,26	12,31	12,11	12,3	10,34	12,6	9,78	12,24	12,28	13,01	13,24	12,49	12,38	11,99	12,17	12,95	12,13	12,15	12,05	12,08	12,64	11,81
TC1200009141.hg.1	5,43	5,72	5,75	5,61	5,7	5,05	6,59	6,48	5,44	6,04	6,32	5,86	5,7	5,77	6,25	6,16	6,35	5,7	5,64	5,24	5,63	5,81	5,8	5,5
TC1000009169.hg.1	9,62	9,51	8,27	8,58	9,28	8,57	6,15	8,91	7,94	9,44	10,32	7,49	8,54	9,1	7,96	8,32	9	9,4	10,13	9,57	8,67	9,74	9,67	9,23
TC1700006729.hg.1	12,41	12,09	12,56	12,24	12,73	12,62	13,29	13,41	13,97	12,37	13,79	11,54	13,2	12,45	12,93	12,75	13,52	13,32	12,41	12,84	12,28	11,64	13,06	12,42
TC1500008236.hg.1	4,42	4,26	4,59	4,71	4,68	4,28	4,89	4,32	5,04	5,1	4,31	4,53	4,5	4,93	4,49	4,51	4,64	4,66	4,78	5,14	4,98	4,92	4,6	4,39
TC1700006740.hg.1	10,27	9,31	10,98	9,71	10,05	10,91	9,48	10,31	11,11	10,54	9,34	10,11	9,88	9,99	9,49	9,9	9,1	9,82	10,1	10,03	10,3	9,86	10,07	10,92
TC0300013635.hg.1	11,49	11,93	12,13	11,55	11,95	11,9	10,99	11,76	10,72	11,56	11,49	11,74	11,88	11,37	11,72	11,62	11,75	11,45	11,64	11,74	11,66	11,83	11,69	11,83
TC0300013636.hg.1	9,75	9,93	9,21	8,96	9,69	9,73	8,65	8,94	6,57	8,78	9,79	8,82	7,48	8,87	9,27	9,5	8,53	8,61	9,81	8,7	9,01	9,31	9,04	9,45
TC0100012463.hg.1	9,79	9,27	9,29	9,25	9,34	9,39	8,74	9,04	9,66	10,09	9,48	9,42	9,12	9,17	9,67	10,03	9,1	9,26	9,65	9,65	9,12	9,61	9,42	9,43
TC1100008983.hg.1	7,87	8,15	8,11	8,82	8,25	8,13	8,89	8,59	8,63	8,62	8,09	8,88	9,95	7,87	8,68	7,63	9,95	8,46	7,88	8,68	8,64	8,34	8,09	8,09
TC0600010057.hg.1	8,23	8,05	8,56	8,23	7,96	8,33	7,34	8,42	8,32	8,12	8,12	7,86	8,3	7,97	8,52	8,05	9,26	8,08	8,1	8,49	8,22	8,1	8,46	8,68
TC0100017519.hg.1	11,95	11,75	12,02	11,7	12	11,95	11,36	11,64	11,68	11,93	12,01	11,85	12,15	11,66	11,6	12,84	11,91	11,89	11,91	12,53	11,65	12,67	11,77	11,97
TC1700008032.hg.1	8,68	9,64	8,66	9,99	9,13	9,1	10,76	9,15	8,15	9,02	8,71	8,53	8,84	7,94	9,17	9,43	9,44	9,45	8,92	8,53	9,26	9,44	8,8	8,63
TC1000010117.hg.1	9,4	9,71	9,31	9,4	9,33	9,03	8,55	9,74	8,17	8,93	9,83	9	10,04	8,88	9,14	9,32	10,06	9,53	9,57	9,39	8,74	9,37	9,11	10
TC0100018540.hg.1	11,53	11,77	11,21	11,51	12,02	11,53	9,82	11,8	9,23	10,63	11,28	11,47	11,37	11,46	10,13	11,76	12,21	11,11	11,6	11,96	11,42	12	11,48	12,06
TC1000012525.hg.1	6,69	6,72	6,03	6,23	6,43	6,7	7,9	6	7,15	7,31	6,43	7,18	6,51	6,24	7,17	7,28	6,49	6,93	6,7	6,69	7,12	6,73	7,04	6,31
TC1100007387.hg.1	8,25	8,68	8,75	9,06	8,39	9,04	7,75	8,6	9,75	8,58	8,77	9,09	7,87	8,69	8,43	8,31	8,27	7,42	8,1	7,66	9,18	7,98	8,83	8,34
TC1100007386.hg.1	4,83	4,79	4,87	4,54	4,48	4,86	5,65	4,39	5,24	4,95	4,74	5,05	4,77	4,53	5,36	5,17	4,54	4,73	4,51	5,26	4,58	4,65	4,33	4,66
TC1600010647.hg.1	8,86	8,24	8,3	8,53	8,55	8,82	7,71	8,62	8,5	8,81	8,79	8,46	8,95	8,65	8,42	8,21	9,35	8,46	8,72	7,9	8,38	8,55	8,29	8,52
TC1700012291.hg.1	6,54	6,63	6,9	5,59	7,07	6,49	6,16	6,13	6,52	6,35	6,92	6,86	6,19	6,11	6,27	5,91	8,17	5,98	6,51	6,5	5,83	6,55	6,35	5,33
TC0X00009128.hg.1	5,52	5,3	5,38	5,31	5,99	5,32	6,6	5,01	7,63	6,11	5,03	5,86	5,54	5,78	6,65	5,38	5,13	5,14	5,37	6,28	5,9	5,13	5,16	5,52
TC1900009421.hg.1	5,39	5,12	5,88	5,2	5,14	5,28	5,89	5,27	5,83	5,42	5,01	5,54	5,61	5,52	5,52	5,48	6,12	5,24	5,1	5,5	5,34	5,7	5,11	5,03
TC0900006762.hg.1	8,41	8,81	7,68	8,78	8,2	8,08	8,31	8,1	7,54	6,57	7,98	7,12	9,06	7,51	8,36	8,06	8,01	7,87	8,26	7,99	8,41	8,39	7,1	7,29
TC1100008518.hg.1	10,01	8,94	8,95	8,43	9,03	8,24	9,22	8,72	7,92	8,77	8,93	9,15	10,19	8,58	10,1	7,77	9,22	9,95	9,97	9,11	8,64	8,11	8,15	9,41
TC0700013599.hg.1	8,02	8,54	8,7	8,23	8,22	8,91	9,33	8,31	9,21	9,07	8,01	9,22	8,79	8,14	8,87	8,73	8,33	8,63	8,83	9,01	8,75	8,62	8,46	8,56
TC0700013600.hg.1	4,74	5,04	4,53	4,47	4,68	4,67	4,78	4,62	4,93	4,85	4,95	5,03	4,56	4,75	4,95	4,94	4,46	4,55	4,63	5,22	4,63	4,76	4,79	4,66
TC1400008694.hg.1	10,48	9,87	10,25	10,53	10,36	10,35	11,33	9,76	9,76	10,15	10,26	9,13	9,74	9,47	9,72	10,9	10,38	10,19	10,21	10,58	10,38	10,16	9,82	10,11
TC1400008698.hg.1	10,53	10,43	10,87	10,21	10,6	11,01	9,57	10,34	10,38	11,33	10,6	10,95	9,91	10,6	10,46	11,27	9,93	10,07	10,74	10,26	10,62	10,77	10,05	9,99
TC0100018307.hg.1	11,18	10,48	12,05	8,48	10,56	11,21	11,77	12,68	11,04	10,54	11,23	10,62	11,58	11,32	11,71	9,42	8,13	8,65	10,23	11	8,62	7,99	7,87	11,2
TC0300013813.hg.1	7,71	7,47	7,6	7,11	7,72	7,47	7,6	7,81	8,3	7,85	7,3	8,14	7,82	7,21	8,2	7,53	6,82	7,51	7,85	7,89	7,44	7,3	7,99	7,1
TC0200011219.hg.1	8,01	11,98	9,7	8,86	10,08	8,11	12,06	9,25	9,32	8,74	9,07	12,54	10,45	8,71	12,16	9,35	8	9,25	7,91	7,9	8,45	8,48	8,2	8,02
TC0300008847.hg.1	8,11	9,27	8,85	8,81	9,21	8,4	9,8	8,7	10,46	8,88	8,89	9,51	8,86	8,79	10,4	9,3	8,08	8,01	7,66	8,03	8,71	8,03	8,83	8,27
TC1700010693.hg.1	12,8	12,31	12,43	12,81	12,7	11,92	11,32	12,38	11,83	12,13	12,81	11,15	11,99	11,57	11,69	12,67	14,01	12,95	13,2	13,06	12,78	12,86	12,5	13,05
TC0200009424.hg.1	9,04	9,56	9,43	8,73	9	9,7	9,82	9,14	10,07	9,44	9,31	10,06	9,38	9,3	9,4	9,89	8,95	9,37	9,52	9,73	9,48	9,56	9,78	9,44
TC0900006937.hg.1	11,34	12,08	12,84	11,34	11,73	11,41	12,96	11,88	11,86	12,62	11,84	12,26	14,04	11,6	13,87	11,97	11,14	12,08	10,95	11,85	11,74	11,44	11,23	10,99
TC2200007477.hg.1	9,73	10,2	10,43	10,47	10,48	10,04	8,34	10,76	10,21	10,82	10,69	9,32	11,42	10,14	10,34	10,79	11,3	11,42	10	10,55	10,51	10,71	10,66	10,76
TC1400007644.hg.1	9,3	10,01	9,24	9,96	9,43	8,83	9,23	9,89	8,58	9,3	9,68	9,22	10,66	9,94	10,63	9,56	11,16	10,99	9,36	8,66	9,28	8,93	10,56	9,26
TC1400007647.hg.1	8,83	8,74	9,19	9,02	8,57	8,2	9,1	8,88	8,32	8,84	8,69	8,27	10,47	8,49	10	8,66	10,28	10,06	8,68	8,32	8,59	8,54	9,17	8,15
TC1400007649.hg.1	7,2	6,9	7,28	8,1	7,72	6,56	7,38	7,66	7,16	7,33	7,41	6,14	7,89	6,82	6,69	7,9	8,09	8,44	7,35	7,51	7,86	8,02	7,86	7,04
TC1400007650.hg.1	4,85	4,48	4,99	5	4,7	5,06	6	4,93	5,9	5,29	4,63	5,67	5,25	4,75	5,45	4,92	5,04	4,81	4,83	4,49	5,06	4,9	5,18	4,52
TC0100012675.hg.1	8,87	8,26	8,79	8,91	7,59	8,15	8,32	8,18	8,11	8	7,5	7,84	9,13	7,88	8,17	8,17	11,2	8,55	8,7	8,57	8,66	7,83	9,07	8,51
TC2000009245.hg.1	9,89	10,43	9,85	10,17	10,59	10	10,42	9,81	9,8	10,64	10,62	9,39	10,25	10,18	8,94	9,41	10,38	10,67	9,37	10,05	9,76	9,63	9,6	10,53
TC0X00009250.hg.1	8,95	8,93	9,32	8,75	8,58	9	8,22	9,19	8,48	8,57	8,56	9,19	9,21	8,98	9,25	8,29	8,17	8,5	8,73	8,52	8,59	8,53	8,6	8,68
TC0100008398.hg.1	5,4	5,9	5,18	5,59	5,45	5,58	5,79	5,52	5,8	5,61	5,62	5,38	5,72	5,06	5,76	5,59	5,1	5,51	5,34	5,55	5,75	5,72	5,6	5,27
TC0500011296.hg.1	4,89	4,97	5,47	4,94	4,86	4,55	5,54	4,53	5,22	4,95	4,73	5,84	4,72	6,12	5,59	4,79	4,84	4,66	5,34	4,58	4,89	4,69	5,12	4,59
TC0600007203.hg.1	11,64	11,35	10,84	11,45	11,86	11,18	10,75	11,76	10,14	12,29	11,34	12,27	13,01	11,25	11,8	11,29	11,88	12,47	11,92	11,58	11,96	11,87	11,53	11,44
TC1700011779.hg.1	8,93	8,52	7,92	8,46	8,37	8,45	9,11	8,65	9,16	7,97	8,4	8,04	9,17	8,71	8,65	7,72	8,7	8,55	8,88	8,61	8,27	7,92	7,92	8,52
TC0300011309.hg.1	6,28	7,1	6,97	6,21	7,09	7,11	6,55	7,53	7,76	8,21	6,78	7,46	8,09	7	7,9	6,37	6,38	7,37	6,52	7,42	6,86	6,49	6,98	6,21
TC0400009978.hg.1	9,78	10,3	9,12	9,54	10,06	9,6	8,45	9,87	9,44	9,06	10,03	8,6	8,75	9,81	8,5	10,21	9,09	8,99	10,47	9,26	9,95	9,9	9,92	9,83
TC0200008867.hg.1	6,35	6,64	6,78	5,98	6,49	7,02	8,01	6,68	8,11	6,72	7,17	7,73	6,92	6,58	6,62	7,05	6,45	7,11	6,77	6,71	6,82	6,92	7,01	6,59
TC0200006440.hg.1	11,12	11,83	10,85	12,01	11,91	11,45	11,31	11,49	10,23	11,34	11,34	11,55	11,45	11,29	10,87	11,15	12,1	12,06	11,38	11,78	11,6	11,88	11,4	11,95
TC1100010730.hg.1	9,44	9,77	9,82	10,54	10,53	8,83	11,03	10,06	10,49	9,35	10,52	8,18	10,28	9	9	9,37	11,57	10,66	9,48	9,78	9,71	9,63	9,63	9,9
TC1900009684.hg.1	7,83	8,4	7,85	7,77	8,6	7,92	9,21	7,74	8	7,86	7,72	8,53	7,67	7,76	8,03	8,74	8,48	7,86	8,72	8,15	8,15	8	8,15	8,07
TC0100015634.hg.1	8,56	9,35	9,46	9,01	9,52	9,59	8,66	9,97	9,42	9,72	9,49	8,01	8,89	9,25	8,08	10,17	9,35	9,44	8,54	10,54	9,01	10,21	8,79	8,66
TC0300008839.hg.1	5,88	5,27	5,43	5,59	5,13	5,36	5,74	5,46	5,65	5,18	5,89	5,21	4,93	5,65	5,06	4,83	4,97	5,71	5,86	5,15	5,32	5,39	5,48	5,78
TC1900008603.hg.1	7,26	7,42	7,66	7,36	7,16	7,57	8,41	7,43	7,9	8,16	7,41	7,38	7,75	7,56	7,95	8	7,4	7,61	7,62	7,88	7,24	7,77	7,56	7,44
TC2200007826.hg.1	5,31	4,72	4,83	4,93	4,74	5,22	6,05	4,97	5,45	5,75	4,72	5,95	5,15	5,11	4,94	4,6	4,88	4,62	5,16	5,1	4,94	4,86	5,02	4,82
TC1200009746.hg.1	6,2	5,8	6,24	6,21	6,26	5,85	6,84	5,74	6,97	5,8	6,15	6,14	6,04	6,65	5,84	5,91	5,81	5,66	6,38	6,06	5,51	5,74	5,78	5,95
TC0X00007574.hg.1	6,16	5,91	6,3	6,83	6,16	6,2	7,08	6,23	6,54	6,33	5,64	6,41	5,68	6,43	6,22	6,39	6,25	5,98	5,93	6,56	6,27	5,86	6,08	6,35
TC1100012712.hg.1	6,25	6,55	6,73	5,91	5,85	6,29	7,34	6,31	7,49	6,68	6,23	6,48	6,51	6,49	6,85	7,39	6,26	5,85	6,24	6,54	6,48	6,38	6,69	6,29
TC1500010136.hg.1	4,55	4,68	4,44	4,09	4,25	4,38	5,11	4,34	5,39	4,5	4,42	5,18	4,82	4,15	5,15	4,62	4,28	4,55	4,09	4,83	4,51	4,88	4,32	4,43
TC1900006789.hg.1	5,14	4,39	4,82	4,95	4,68	6,24	5,57	5,09	5,99	5,51	4,35	5,5	4,97	5,06	5,3	4,93	4,45	4,59	5,28	4,79	5,28	4,43	4,76	4,6
TC1700008254.hg.1	10,13	10,68	8,16	10,96	10,4	9,16	8,4	10,1	9,09	9,41	10,3	8,41	9,15	8,98	9,66	10,58	7,72	10,69	10,63	10,42	10,71	11,84	10,59	10,42
TC1600008865.hg.1	8,96	8,15	8,65	8,11	8,56	8,95	8,76	8,44	8,92	8,99	8,46	8,98	8,13	9,12	7,8	8,15	8,78	8,34	8,61	8,64	8,42	8,68	8,16	8,76
TC0400012621.hg.1	9,13	10,31	9,68	9,81	9,5	8,54	10,16	9,03	7,12	7,94	7,68	11,39	12,16	9,54	12,1	10,76	9,99	8,48	9,57	7,79	9,43	7,31	8,39	8,75
TC0200010907.hg.1	10,88	11,59	9,63	10,44	10,87	11,06	9,76	10,44	8,07	9,91	11,11	9,22	9,69	10,4	8,73	10,13	10,98	10,16	11,08	10,65	10,33	10,51	10,97	11,23
TC0X00011382.hg.1	9,19	8,7	9,2	7,96	8,55	8,45	11,03	8,05	10,46	8,46	8,72	9,42	9,38	8,34	9,33	8,01	7,56	8,06	8,47	8,5	8,44	7,99	8,51	8,15
TC1000008926.hg.1	9,43	9,41	10,24	10,12	9,56	10,42	10,23	10,55	10,02	9,97	9,96	9,66	10,1	9,71	9,79	9,67	9,76	9,02	9,17	9,87	9,75	9,15	9,83	10,12
TC0500013353.hg.1	6,42	6,45	6,46	6,46	6,27	6,44	7,74	6,39	6,34	6,54	6,51	7,16	6,48	6,53	6,53	6,5	6,57	6,44	6,3	6,53	6,18	6,82	6,29	6,45
TC1600009664.hg.1	6,57	5,47	5,37	6,54	6,31	8,27	6,24	6,31	4,58	6,85	5,69	9,19	5	5,88	5,12	5,86	5,28	6,35	6,76	5,35	6,65	6,12	6,8	5,08
TC1600007131.hg.1	8,08	8,44	8,38	8,24	8,39	8,22	8,85	8,29	8,46	8,56	8,25	8,88	8,6	8,32	8,55	8,35	8,17	8,53	8,17	8,24	8,34	8,08	8,37	8,36
TC1600009659.hg.1	6,76	6,58	6,87	6,89	6,64	6,78	8,36	7,1	7,81	8,01	6,83	7,48	7,44	7	7,68	7,42	6,19	7,13	6,87	7,61	7,23	6,95	7,11	6,8
TC1600011361.hg.1	5,29	5,02	4,92	4,95	4,91	5,92	5,69	5,96	4,9	5	7,07	5,91	4,53	6,19	5,18	5,71	4,83	4,52	4,71	4,85	4,92	5,09	4,96	5,41
TC1600011362.hg.1	8,85	8,29	8,31	8,74	7,99	9,1	9,52	9,23	7,7	8,58	9,65	9,03	8,12	9,49	7,55	8,81	7,19	8,62	8,55	7,15	9,08	8,82	8,7	7,9
TC1200006676.hg.1	7,63	7,39	7,53	6,83	6,7	7,61	8,31	6,91	8,03	7,9	8,23	7,75	7,15	7,49	7,79	7,71	6,82	7,36	7,07	7,58	7,12	7,7	7,42	7,29
TC1600007130.hg.1	6,73	7,09	7,16	7,35	6,96	6,47	7,42	6,5	6,97	7,17	6,6	8,25	8,83	7,11	8,31	6,86	6,91	6,59	6,78	6,17	6,89	6,96	6,64	6,5
TC1000008516.hg.1	6,23	5,77	6,27	5,12	5,66	5,54	7,11	5,89	7,61	6,07	6,19	6,37	5,82	6,4	6,84	6,02	5,86	5,26	6,26	6,43	5,82	5,97	5,73	6,04
TC2000008722.hg.1	9,43	10,63	9,8	9,07	10,34	10,2	10,28	10,08	10,41	10,26	10,73	9,76	9,11	9,84	9,62	11,05	9,9	8,97	9,46	9,63	9,08	10,66	9,23	9,69
TC2000007202.hg.1	9,33	8,93	8,91	9,63	9,12	9,67	7,3	9,43	9,99	10,36	9,35	10,48	10,72	9,82	10,86	9,18	8,79	9,97	10,03	9,47	9,39	9,84	9,4	8,6
TC2000008950.hg.1	4,83	4,56	5,44	5,27	4,98	4,46	5,9	4,87	5,75	5,83	4,94	5,08	5,46	4,85	5,98	6	4,62	5,05	5,05	4,5	5,13	4,92	4,46	4,29
TC1200012679.hg.1	5,6	6,75	6,12	5,99	5,88	6,3	6,88	6,13	6,36	5,87	6,2	7,15	6,31	6,66	6,42	5,75	5,97	6,17	5,99	6,14	5,15	6,16	5,76	5,76
TC1200012680.hg.1	11,64	11,87	9,53	11,28	10,22	10,11	11,31	10,44	7,52	9,39	9,77	11,07	11,87	10,93	11,53	9,9	11,44	8,33	12,18	8,43	11,04	9,29	10,85	8,91
TC0100017663.hg.1	8,26	7,8	8,72	8,66	8,65	8,61	8,85	8,63	8,82	8,54	8,92	7,9	7,97	8,44	8,78	9,05	8,43	8,75	8,17	8,32	8,78	8,61	8,69	8,25
TC1000011370.hg.1	13,8	14,2	15,43	14,17	14,38	15,63	11,99	15,62	16,57	15,29	16,15	13,37	14,69	15,84	14,19	14,7	13,91	13,57	13,21	14,88	14,31	14,61	15,61	13,9
TC0700010167.hg.1	9,67	8,72	9,23	9,82	10,11	9,1	8,77	9,16	9,97	9,61	10,52	8,53	8,88	9,61	8,37	9,94	8,83	10,16	9,69	8,8	9,25	10,33	9,52	9,15
TC0500010822.hg.1	4,89	5,13	4,82	5,13	4,9	5,43	6,82	5,48	5,06	5,29	5,55	5,25	5,41	5,78	5,45	5,64	5,24	5,22	5,24	5,76	5,32	5,09	5,04	4,71
TC1500009002.hg.1	7,19	7,15	7,89	7,42	7,34	7,05	9,09	7,53	8,39	7,69	7,43	7,66	7,5	8,24	7,71	7,34	7,43	7,65	6,82	7,97	6,99	7,3	7,59	7,07
TC1700012052.hg.1	16,9	16,17	16,65	16,9	16,98	16,27	15,82	16,18	16,33	16,61	16,74	15,47	16,3	16,47	15,94	16,42	16,58	17,16	16,83	16,67	16,83	16,94	16,6	16,68
TC0200008062.hg.1	10,05	9,83	10,16	9,64	9,92	11,53	10,66	11,26	13,11	11,5	12,31	10,96	10,49	11,93	10,42	10,25	9,38	9,75	10,1	10,62	10,21	10,14	10,77	10,17
TC0300009609.hg.1	10,85	10,38	10,48	10,97	10,88	10,46	10,83	10,66	10,39	10,49	10,69	10,47	10,14	10,56	10,46	10,61	11,05	11,12	11,08	10,65	10,59	11,25	10,87	11,09
TC0700012011.hg.1	5,85	6,11	5,83	6,06	6,03	6,56	6,69	5,94	7,67	6,15	5,97	7,31	6,86	5,49	7	6,91	8,22	5,99	6,13	6,7	6,02	6,31	6,55	6,41
TC0900008379.hg.1	6,67	6,71	6,86	6,74	6,86	6,99	7,43	6,89	7,42	7,29	6,74	7,56	7,01	6,99	7,74	7,56	6,58	6,73	6,78	6,95	6,89	6,84	6,61	6,87
TC0900011145.hg.1	7,94	8,17	8,72	8,16	7,63	8,38	9,24	7,32	8,69	8,94	7,63	8,66	8,43	8,32	8,81	8,59	8,01	8,54	8,41	8,56	8,1	8,14	8,18	7,9
TC0100007127.hg.1	5,54	5,54	5,52	5,75	5,74	5,73	6,43	5,4	5,87	6,01	5,53	6,13	5,77	5,62	5,81	5,8	5,65	5,75	5,61	5,82	6,01	5,47	5,4	5,64
TC1900009555.hg.1	7,68	7,69	7,81	7,93	7,69	7,7	8,41	7,99	8,6	7,67	7,89	8,54	8,1	7,95	8,28	8,06	8,02	7,74	7,54	7,91	7,56	8,05	7,84	7,86
TC2000007162.hg.1	5,68	6,01	5,83	5,7	5,62	6,21	6,47	5,91	6,79	6,02	5,96	6,07	5,63	5,54	6,18	6,25	6,43	5,76	5,89	6,11	6,16	5,91	5,77	5,82
TC1400009529.hg.1	12,17	11,67	12,26	11,51	11,44	11,87	10,16	11,86	10,66	11,73	11,87	9,77	10,96	12,27	11	12,32	12,44	11,05	11,98	11,68	11,55	12,25	12,04	11,48
TC0100012099.hg.1	8,47	8,48	8,5	8,34	8,25	8,64	9,23	8,7	8,82	9,04	8,1	8,88	8,7	8,12	8,65	8,94	8,56	8,29	8,45	8,82	8,47	8,43	8,5	8,6
TC1100008090.hg.1	4,84	5,21	5,15	5,12	4,46	4,76	4,94	4,57	4,95	5,3	5,16	4,56	4,81	5,08	5,3	4,99	4,74	4,52	5,35	4,7	5,12	5,01	5,31	4,82
TC1900008020.hg.1	12,7	13	13,13	13,99	13,72	13,38	12,98	14,61	13,87	12,52	13,82	10,45	12,73	13,95	12,35	13,82	13,81	12,88	12,83	13,49	13,4	12,72	13,77	13,74
TC1000011683.hg.1	11,01	10,71	10,92	10,92	10,98	9,85	9,75	10,62	9,98	10,12	10,78	9,8	10,99	10,69	10,57	10,46	11,21	10,94	11,02	10,9	10,42	10,58	10,78	11,52
TC0200013573.hg.1	9,93	9,92	9,54	9,86	9,66	9,86	9,82	10,03	10,26	10,23	9,93	10,43	10,13	9,83	10,28	9,94	10,44	10,05	9,94	10,06	10,05	10,44	9,87	10,06
TC0200007835.hg.1	15,03	15,24	14,98	14,75	15,06	14,31	14,64	14,9	13,39	14	14,7	14,37	14,77	14,44	14,66	14,81	14,61	14,55	15,14	14,69	14,43	14,99	14,82	15,14
TC0200008996.hg.1	12,77	12,72	12,1	12,35	12,87	11,69	9,74	11,99	6,55	10,28	11,78	10,56	11,96	11,72	11,53	11,36	12,4	11,8	12,27	11,61	11,83	11,11	12,41	12,9
TC0700009748.hg.1	8,49	8,67	8,24	9,42	8,89	9,01	7,6	8,86	9,05	8,79	9,06	8,03	8,03	8,71	7,86	9,36	9,23	8,88	8,51	8,43	8,99	8,96	9,12	9,41
TC0700013022.hg.1	8,96	8,94	8,42	9,46	8,74	9,18	7,59	8,65	8,18	9,34	9,4	7,92	7,8	8,85	8,28	9,22	9,16	8,86	9,41	8,99	9,33	9,19	9,5	9,56
TC2000007329.hg.1	5,04	5,24	5,42	5,78	5,58	5,48	4,98	5,23	5,14	5,4	5,22	4,92	4,91	5,11	5,13	5,91	5,47	6,13	5,96	5,74	5,51	5,89	5,4	5,45
TC1200008591.hg.1	11,02	10,98	10,16	10,73	10,66	10,97	8,81	11,18	9,48	9,87	10,84	10,17	11,22	10,48	9,66	10,27	10,96	10,84	10,9	10,6	10,14	10,8	10,58	10,65
TC0300011222.hg.1	8,9	9,02	9,01	9,34	9,32	8,38	9,27	9,52	9,2	8,95	9,13	8,2	9,01	8,52	8,63	8,49	9,22	9,48	9,07	9,04	8,96	9,81	8,96	8,69
TC1400007298.hg.1	12,05	13,1	12,48	13,07	12,87	12,93	12,25	13,26	11,29	13,09	13,05	12,76	13,31	13,05	12,73	13,12	13,22	12,94	12,37	12,98	13,1	12,55	13,13	12,37
TC0X00010770.hg.1	4,85	4,72	4,69	4,59	4,76	4,66	5,65	5,2	5,59	4,74	4,69	5,64	5,23	4,53	5,03	5,49	4,7	5,06	4,72	5,7	4,88	5,03	5,31	4,81
TC0100006602.hg.1	5,94	5,76	5,43	5,69	5,47	6,05	7,53	5,46	6,42	5,81	5,34	6,19	6,07	4,92	5,67	5,6	5,93	5,58	5,66	5,69	6,1	5,87	5,8	5,4
TC0300013080.hg.1	6,24	6,24	6,4	6,58	6,3	6,25	8,33	6,58	6,87	6,76	6,06	7,07	6,58	6,46	6,67	6,78	6,12	6,57	6,4	6,75	6,48	6,67	6,11	6,59
TC0200014697.hg.1	10,43	10,72	11,14	10,69	10,98	10,56	10,89	10,56	10,9	10,6	10,92	11,41	11	10,43	10,77	9,67	10,71	10,5	10,4	10,45	10,71	10,89	10,82	10,27
TC1200007647.hg.1	8,23	8,13	7,48	8,49	8,06	8,12	7,58	7,97	7,63	7,93	8,29	7,29	8,17	7,55	7,38	7,69	8,06	8,97	8,87	7,89	8,41	7,53	8,54	8,58
TC0200014694.hg.1	8,79	8,99	8,96	8,08	9,21	7,85	7,09	8,39	7,38	9,59	7,34	11,33	13	9,87	12,2	7,93	8,02	7,94	8,1	8,03	7,82	7,51	7,02	7,54
TC0200009596.hg.1	10,2	10,38	10,05	9,68	10,23	10,62	9,39	11,07	9,88	10,39	10,61	11,03	10,32	10,84	10,26	9,95	8,75	8,98	9,88	9,46	10,01	9,32	10,39	9,94
TC0300007077.hg.1	7,04	7,75	7,83	8,22	7,68	7,71	6,52	8,16	7,81	7,71	7,64	7,08	7,07	7,45	6,82	7,73	7,37	8,24	7,25	6,9	7,52	8,4	7,6	7,67
TC1200007646.hg.1	9,99	9,52	10,41	9,39	9,95	10,41	10,92	10,25	10,7	10,28	9,91	10,79	10,51	9,81	10,93	9,89	9,13	9,52	9,66	10,16	9,45	8,81	9,4	9,82
TC1200010719.hg.1	10,18	9,84	12,32	9,74	9,49	10,92	10,98	11,44	10,93	11,46	10,47	10,17	10,87	10,03	12,66	10,85	8,86	9,7	9,99	10,47	9,7	9,74	9,84	9,85
TC0300013839.hg.1	8,76	8,93	8,95	9,86	9,36	8,95	10,04	9,31	9,72	9,24	9,23	9,07	9,3	8,75	9,49	9,18	9,38	9,52	8,99	8,9	9,18	9,32	9,04	8,45
TC1100011348.hg.1	6,86	7,33	7,68	6,75	6,9	7,24	8,18	6,88	6,9	7,48	7,21	7,17	7,12	7,15	6,99	6,76	6,68	7	6,83	7,06	6,95	6,67	7,19	7,05
TC1400009710.hg.1	9,37	8,97	8,58	8,64	9,59	9,72	8,37	8,83	7,79	9,06	8,86	9,07	9	8,82	9,36	9,34	10,59	9,7	9,18	9,47	8,74	9,14	9,17	8,9
TC0200016446.hg.1	8,14	8,48	8,25	9,14	8,43	8,21	7,95	7,85	8,46	8,89	8,39	8,07	8,57	9,17	8,15	8,07	8,71	8,24	8,12	7,79	8,32	7,93	8,43	8,06
TC0200016447.hg.1	9,92	10,52	10,71	10,68	10,43	10,96	10,91	11,1	10,31	10,82	11,11	11,26	12,17	11,11	11,05	10,35	12,22	10,41	10,6	10,71	10,23	9,97	10,58	10,29
TC2000009198.hg.1	4,82	4,98	5,42	4,82	5,47	5,08	6,65	5,25	5,73	4,79	4,47	6,03	4,86	5,38	5,51	5,38	4,94	5,19	5,05	5,45	5,14	5,07	4,78	4,87
TC0400008613.hg.1	6,49	6,38	6,24	6,08	6,12	6,55	6,87	6,14	6,77	6,6	6,39	7,08	6,27	6,48	7,01	6,58	6,27	6,11	6,46	6,33	6,33	6,52	6,59	6,3
TC1600008640.hg.1	6,82	6,51	6,67	6,36	6,6	6,52	6,54	6,41	6,75	6,66	6,04	6,8	6,66	5,98	6,43	6,28	6,22	6,6	6,48	6,59	6,57	6,62	6,66	6,39
TC1500007056.hg.1	8,94	8,72	8,8	9,3	8,99	8,82	6,66	8,83	6,7	8,49	8,98	7,24	8,98	8,88	8,74	8,8	10,16	9,44	8,87	8,65	8,86	9,07	8,66	9,34
TC0800010204.hg.1	6,09	5,18	6,41	5,27	5,17	5,76	7,46	5,81	5,99	6,11	5,52	6,99	5,99	6,44	6,06	5,4	6,03	5,42	6,12	5,96	5,49	5,48	6,04	5,08
TC0800007043.hg.1	5,44	5,72	5,23	5,49	5,41	5,65	6,94	5,35	6,57	5,53	5,92	6,36	5,69	5,62	5,95	5,7	5,48	5,36	5,82	5,97	5,36	5,45	5,47	5,45
TC1000009454.hg.1	7,67	7,61	8,09	7,44	8,02	8,15	9,2	8,06	8,75	9,1	7,86	9,29	8,25	7,99	8,25	8,6	7,41	7,81	7,83	8,05	8,27	8,25	8,13	7,74
TC1000012389.hg.1	4,94	4,93	4,94	4,5	4,79	4,96	5,26	4,95	4,53	5,1	4,77	5,39	4,65	4,59	5,38	5,31	4,59	4,73	5,41	5,08	5,05	4,73	4,98	4,8
TC0800007367.hg.1	10,02	10,21	10,1	10,94	10,05	9,15	10,37	9,84	10,15	9,6	9,5	10,26	10,44	10,18	10,2	8,88	9,05	9,7	10,12	9,77	10,49	9,81	9,88	9,76
TC1500009574.hg.1	11,98	11,99	11,86	12,37	12,24	12,19	11,12	12,15	10,51	12,32	12,45	11,94	11,97	12,32	11,31	12,01	12,31	12,56	12	12,02	12	12,56	12,2	12,33
TC1700008014.hg.1	5,38	4,79	5,64	4,93	4,78	5,26	5,9	4,88	5,16	5,42	5,17	5,54	4,81	5,08	5,01	5,51	4,47	5,19	5,69	5	4,74	5,39	4,84	5,04
TC1000012169.hg.1	12,51	9,74	12,65	11,49	11,96	10,13	8,18	9,55	9,05	8,65	8,66	9,5	10,08	10,06	9,53	12,01	10,38	11,24	11,9	10,41	11,36	11,61	12,25	10,88
TC0100018300.hg.1	8	8,13	8,35	7,96	8,49	7,78	9,03	7,92	8,03	7,95	7,39	7,93	8,09	7,86	7,72	8,42	8,63	8,11	8,01	8,67	8,43	7,94	8,03	8,16
TC0200011688.hg.1	10,01	9,41	9,77	9,33	9,61	8,76	7,31	9,16	8,92	8,18	8,93	8,91	9,28	9,45	8,78	8,37	8,72	9,02	9,59	8,74	9,11	9,16	8,99	9,28
TC0800007377.hg.1	6,31	6,08	6,81	6,05	5,7	6,12	7,45	5,33	7,62	6,16	5,43	6,89	6,46	6,84	6,98	6,07	6,35	6,22	6,18	7,01	5,92	6,16	6,83	6,11
TC0500012599.hg.1	8,45	7,93	8,81	7,79	7,73	8,55	8,99	7,62	8,58	8,76	7,39	8,39	7,3	7,74	7,95	8,21	8,01	7,89	8,16	8,51	8,25	8,39	8,92	8,52
TC1400009579.hg.1	7,36	8,63	8,77	7,66	8,95	7,8	6,85	8,18	8,71	7,28	9,05	8,48	7,97	8,5	8,96	9,3	7,31	7,55	7,44	9,07	7,09	8,94	8,24	7,8
TC1400007576.hg.1	4,91	5,36	6,18	4,97	5,62	5,19	6,27	5,14	5,85	4,99	5,61	5,66	5,2	5,44	5,93	6,42	5,37	5,37	5,6	5,83	4,91	5,98	5,49	5,06
TC0700008265.hg.1	8,48	7,27	9,33	7,87	8,83	8,74	8,01	9,99	9,45	9,15	8,84	9,37	9,6	9,2	9,65	9,23	9,13	9,68	8,51	8,56	8,29	9,75	8,94	9,05
TC0200010577.hg.1	6,71	5,8	7,66	5,92	6,33	5,94	5,25	6,26	5,32	5,6	5,59	5,96	5,47	6,47	7,3	5,38	5,75	5,72	6,41	6,03	5,82	6,07	6,21	5,93
TC0800007040.hg.1	8,72	8,79	9,37	9,56	9,41	9,63	8,26	8,47	9,75	8,98	8,76	8,9	8,08	9,13	7	8,68	9,08	8,66	8,3	7,5	9,51	9,42	9,63	9,69
TC0800009898.hg.1	6,88	5,96	6,61	6,78	5,64	7,81	6,69	6,19	6,37	5,95	5,85	6,61	5,51	6,14	5,44	7,56	6,04	5,56	5,56	4,74	6,92	6	6,56	7,26
TC0400012864.hg.1	5,44	5,6	4,91	5,05	4,99	5,68	5,3	5,07	6,1	5,36	6,35	4,71	4,74	5,75	4,75	4,93	5	4,98	5,54	5,37	5,3	5,68	5,27	4,75
TC0400012865.hg.1	6,77	7,39	7,06	6,8	6,67	6,56	10,43	5,99	8,66	7,59	6,61	8,91	7,1	7,71	7,9	7,1	6,53	7,27	7,22	7,07	6,91	7,04	7,22	6,94
TC0100015481.hg.1	5,07	4,98	5,33	4,49	4,91	5,18	6,15	5,13	5,4	5,05	4,98	5,37	5,34	5,08	5,18	5,47	5,33	5,08	5,13	5,33	5,4	5,36	5,07	5,11
TC0800007370.hg.1	7,43	6,82	6,61	7,97	7,07	7,98	6,56	8,13	6,1	6,67	6,37	6,41	7,44	7,08	7,19	6,11	7,23	6,2	7,33	5,94	7,29	6,35	6,93	6,75
TC2000008227.hg.1	9,31	8,81	9,45	8,22	9,22	9,45	8,81	9,29	10,67	9,56	9,13	9,78	8,64	9,83	9,9	8,92	7,78	8,06	8,92	8,87	8,8	8,58	8,72	7,93
TC0800007042.hg.1	6,96	6,95	6,68	7,43	6,81	7,68	7,24	6,87	7,92	6,7	6,61	7,84	6,82	6,73	6,87	6,46	7,54	7,52	7,29	7,05	7,75	6,78	7,61	8,66
TC2100007821.hg.1	13,25	11,77	13,97	10,28	12,45	12,81	12,23	12,81	14,18	12,08	14,03	13,43	14,05	13,18	13,24	11,3	9,29	9,59	12,1	12,06	10,55	10,82	9,97	11,24
TC0500013039.hg.1	8,53	7,86	8,75	8,45	8,89	7,29	10	7,53	8,23	7,94	7,92	8,19	7,9	7,85	8,98	9,31	7,94	8,11	8,21	7,84	8,12	8,12	8,02	7,66
TC0400010989.hg.1	6,07	6	6,44	5,12	5,85	5,66	5,84	6,5	5,59	5,72	5,89	6,36	6,11	7,06	6,02	5,23	5,8	5,14	5,83	5,7	5,39	5,7	5,29	5,5
TC0100016163.hg.1	9,67	8,1	9,59	7,84	9,22	7,35	7,96	7,14	6,92	7,14	8,26	7,46	8,74	7,23	7,47	8,17	10,91	8,78	9,12	9,41	7,88	8,76	8,63	9,77
TC2100007822.hg.1	8,87	10,29	9,22	8,26	9,78	10,65	9,17	11,27	10,23	10,5	11,75	12,03	11,14	11,11	11,91	9,39	7,84	8,69	8,13	8,87	8,21	8,13	9,05	7,62
TC0500010924.hg.1	8,49	7,67	8,46	9,1	9,3	6,61	6,85	6,18	7,67	6,84	6,13	8,45	6,92	7,44	7,11	9,97	7,54	9,32	8,2	7,83	8,8	10,05	8,86	8,2
TC1500010157.hg.1	7,01	6,68	7,49	6,61	6,62	6,63	7,89	6,7	6,84	6,59	6,54	7,39	7,22	6,57	7,39	6,98	7,01	6,56	6,96	6,75	7,12	6,78	7,06	6,22
TC1100012834.hg.1	6,67	6,09	6,1	6,57	5,97	6,55	7,35	7,25	7,5	6,74	7,62	6,78	6,67	6,87	6,75	6,09	5,96	6,35	6,46	6,73	7,46	5,98	6,43	6,23
TC0300011391.hg.1	11,53	10,54	12,66	8,87	10,38	10,23	11,01	10,92	6,47	10,59	11,69	8,99	12,38	10,01	10,18	9,27	9,39	9,51	9,94	10,96	8,49	8,87	8,5	10,87
TC1900009550.hg.1	6,01	5,45	6,22	5,46	6,01	5,68	6,47	5,91	6,63	6,24	6,11	5,61	5,78	5,28	6,53	5,58	5,51	5,7	6,24	6,34	5,79	5,85	5,77	6,07
TC0500010453.hg.1	10,63	9,79	10,5	9,79	9,89	9,95	9,57	9,12	10,29	9,22	8,72	10,38	10,18	9,42	10,49	9,85	9,84	9,73	9,59	9,28	9,93	9,55	10,67	9,43
TC0900009077.hg.1	4,94	5,03	4,89	4,75	5,17	4,81	5,8	4,9	5,96	5,39	5,18	4,76	4,99	5,43	4,98	4,78	4,26	5	5,24	5,16	5,21	5,3	4,85	4,62
TSUnmapped00000129.hg.1	8,54	9,05	8,9	8,45	8,74	9,12	9,87	8,72	9,26	9,45	9	9,5	8,88	8,53	9,4	9,18	8,22	8,73	9,06	9,09	8,72	9,21	8,57	8,89
TSUnmapped00000151.hg.1	6,78	6,86	6,78	6,35	6,6	6,95	7,92	6,52	7,04	8,01	6,58	7,33	6,58	6,51	6,68	6,84	6,1	6,66	6,68	6,96	6,93	6,85	6,77	6,72
TSUnmapped00000159.hg.1	6,2	6,31	6,37	5,55	5,66	6,15	6,62	5,97	6,73	6,2	5,9	6,64	5,87	5,71	6,46	6,25	4,95	5,75	6,18	5,96	6,18	6,33	6,34	5,97
TSUnmapped00000220.hg.1	7,73	7,77	7,88	7,25	7,41	7,43	7,66	7,67	7,87	7,97	7,69	7,59	7,39	8,09	7,91	7,75	6,99	7,3	7,6	7,69	7,58	7,56	7,42	7,71
TSUnmapped00000305.hg.1	6,16	6,25	6,38	5,68	6,53	6,42	6,92	6,34	7,4	6,97	6,45	6,66	6,32	6,32	6,63	6,23	5,6	6,16	6,12	6,53	6,11	6,15	6,39	6,28
TSUnmapped00000387.hg.1	7,12	7,33	6,91	7	7,17	7,56	7,33	7,22	8,12	7,45	7,34	7,4	7,05	7,49	6,96	7,04	6,35	7,11	7,2	6,97	7,44	7,28	6,94	7,49
TSUnmapped00000418.hg.1	4,57	4,7	4,32	4,77	4,35	4,63	5,63	4,7	5,71	4,86	4,66	4,94	4,84	4,92	4,6	4,55	4,63	4,47	4,52	4,74	4,97	4,75	4,54	4,64
TSUnmapped00000675.hg.1	8,01	8,04	8,42	7,51	7,85	7,84	9,15	7,49	8,26	9,03	7,71	8,43	7,75	7,79	7,68	8,26	7,32	7,89	7,91	8,18	7,88	7,94	8,12	8,05
TSUnmapped00000724.hg.1	5,26	4,77	4,74	5,39	5,18	4,93	5,32	4,77	4,89	5,07	4,63	5,15	4,72	5,62	4,48	4,56	4,66	4,72	4,94	4,83	4,56	4,8	4,79	4,84
TC1000007934.hg.1	7,92	5,56	7,21	6,3	7	6,34	6,3	5,81	6,28	6,2	5,62	6,66	5,93	5,85	6,67	7,08	5,97	6,57	7,49	7,07	6,07	7,2	5,97	6,29
TC1100009533.hg.1	8,44	10,06	7,7	7,9	8,95	7,5	9,48	7,39	7,93	7,39	8,6	7,94	8,6	6,71	8,42	8,45	8,34	8,63	9,25	9,17	7,5	8,72	7,41	8,58
TC0500006613.hg.1	8,4	7,64	7,13	10,29	10,24	6,54	7,55	6,27	8,55	8,23	6,31	8,34	7,58	7,11	8,96	11,88	7,76	9,08	8,51	7,4	10,32	9,89	10,61	7,49
TC1500008537.hg.1	8,25	8,57	8,61	8,26	8,42	8,36	9,36	8,57	8,72	9,59	8,89	9,41	8,55	9,13	9,29	9,49	8,01	8,08	8,53	8,74	8,77	8,98	8,49	8,2
TC1500010630.hg.1	8,9	8,95	9,11	8,93	10,16	9,47	9,39	9,58	9,8	8,74	9,82	9,37	8,78	9,2	8,73	10,25	8,24	8,76	8,83	9,56	8,77	9,57	8,83	8,68
TC1600010914.hg.1	5,66	6,11	7,69	6,78	6,69	6,14	7,85	6,86	7,52	6,23	5,94	6,4	7,24	6,08	6,79	7,06	6,46	6,13	6,27	6,04	6,08	6,56	6,51	5,98
TC0500008586.hg.1	6,57	8,47	8,43	6,71	7,43	7,27	8,25	6,56	9,06	7,54	6,85	9,09	7,3	8,16	7,39	6,4	8,14	7,5	6,53	6,8	6,29	7,69	7,89	7,05
TC1200010475.hg.1	4,84	5,2	5,81	5,1	5,22	5,46	6,38	5,17	6,29	4,95	5,03	6,3	5	5,56	5,02	6,08	5,09	5,33	5,01	5,76	4,52	5,36	6,05	5,24
TC0900006748.hg.1	9,1	9,47	10,17	7,98	9,51	7,63	8,8	8,11	7,26	8,57	6,94	8,51	7,91	8,03	10,61	8,1	7,94	7,66	8,46	8,94	7,78	7,39	7,57	8,53
TC0900009084.hg.1	4,48	4,38	4,5	4,57	4,95	4,44	4,51	4,56	4,8	4,26	4,21	4,6	4,56	4,05	4,72	5,08	4,57	4,5	4,57	4,24	4,89	4,59	4,87	4,65
TC1500008127.hg.1	6,67	5,9	6,63	5,61	6,73	6,12	7,39	8,03	7	6,61	6,62	6,54	7,48	6,23	7,87	5,8	5,21	6,59	6,46	6,29	6,36	6,14	6,33	5,86
TC0100009913.hg.1	8,4	7,56	8,5	6,4	8,01	7,91	6,69	7,35	9,57	8,69	8,6	8,8	8,7	7,58	9,03	7,64	6,25	6,79	7,45	7,75	6,91	7,52	6,86	6,76
TC0100018485.hg.1	9,99	8,5	8,63	7,23	8,8	8,87	6,99	7,89	9,05	7,69	9,93	8,15	7,55	8,83	8,25	7,69	6,72	7,26	8,79	7,91	7,55	8,06	7,38	8,2
TC1900009165.hg.1	8,59	8,61	8,5	8,07	8,43	8,63	9,2	8,27	9,25	8,5	8,44	9,03	8,57	8,13	9,09	8,86	7,94	8,85	8,58	8,85	8,8	8,59	8,17	8,53
TC0700013500.hg.1	7,41	8,54	8,64	7,64	7,92	7,95	9,4	8,14	8,79	8,45	8,21	8,12	8,36	7,53	8,49	8,15	8,29	9,12	8,1	8,69	8,64	8,17	8,68	7,81
TC1700012226.hg.1	8,92	9,26	11,29	8,91	10,22	8,47	7,91	9,21	9,88	9,46	8,98	9,53	9,74	8,99	10,49	9,61	9,88	10,26	8,66	9,33	9,04	9,35	8,8	9,16
TC0100015921.hg.1	9,76	9,32	10	10,24	10,04	9,41	9,39	9,52	8,67	9,99	9,51	7,9	9,03	9,21	8,29	10,07	9,99	11,03	9,6	10,54	9,94	10,48	9,24	10,16
TC2100007402.hg.1	8,95	8,96	9,74	9,1	8,66	9,35	8,11	9,84	9,28	9,31	8,83	8,69	9,06	8,69	9,63	9,25	8,5	8,4	8,75	8,57	9,53	9,23	9,37	8,81
TC1000009541.hg.1	5,73	6	5,41	5,37	5,58	6,01	6,18	5,62	6,08	6,04	5,62	6,63	5,69	5,82	6,35	5,84	5,4	5,67	5,73	5,75	5,77	5,52	5,7	5,87
TC1600011569.hg.1	8,62	7,97	8,5	8,04	8,23	8,07	6,77	7,55	8,25	8,18	8,38	7,88	7,83	8,04	7,65	8,18	8,86	8,36	8,99	7,96	8,41	8,34	7,98	8,66
TC0600013425.hg.1	8,86	8,72	8,79	9,35	8,37	9,15	7,81	8,35	8,38	8,38	8,31	8,25	8,09	8,49	8,64	8,74	7,7	7,69	8,77	7,82	9,2	8,11	8,55	9,48
TC1400007769.hg.1	8,33	8,56	8,89	8,47	9	8,53	8,74	8,59	9,66	8,34	9,2	8,2	8,9	9,13	7,98	8,57	9,06	8,47	8,37	8,63	8,25	8,17	8,47	8,11
TC0700013467.hg.1	6,91	7,24	6,82	7,86	7,75	7,12	6,86	6,74	7,72	7,37	8,12	6,49	7,25	7,23	6,33	7,4	8,51	8,51	7,22	7,52	7,46	7,55	7,6	7,21
TC0100011812.hg.1	7,66	7,72	8,1	7,39	8,13	7,96	7,79	8,71	7,14	8,09	7,61	7,92	8,73	7,54	7,64	8	7,8	7,87	7,49	8,01	7,87	7,8	7,46	7,98
TC1900010716.hg.1	5,82	5,83	5,46	5,53	5,7	5,6	5,31	5,68	5,26	5,94	5,27	5,9	5,2	5,42	5,31	6,17	5,54	5,68	5,78	6,23	5,81	6,05	5,96	5,9
TC0800009254.hg.1	7,81	7,6	7,75	8,07	7,73	7,61	8,27	7,32	7,86	8	7,59	7,87	7,63	7,1	7,8	7,96	7,43	7,74	7,91	7,61	7,77	7,64	7,78	8,26
TC0700007426.hg.1	9,58	5,97	7,15	6,85	10,54	7,08	8,44	8,24	5,67	11,3	12,31	5,81	7,26	6	5,88	8,03	5,54	11,6	9,33	7,18	6,39	10,31	6,64	7,68
TC0500006663.hg.1	5,99	5,82	5,4	5,51	5,92	5,91	5,84	5,5	5,9	5,39	5,32	6,33	5,41	6,11	5,81	5,56	5,62	5,51	5,8	5,73	5,44	5,3	5,47	6,1
TC0500006664.hg.1	9,89	10,32	10,27	10,36	10,18	10,09	10,63	10,38	10,15	10,5	10,35	10,35	9,96	10,36	10,16	10,46	9,97	10,33	10,08	10,19	9,64	10,38	10,15	10,29
TC0500006665.hg.1	6,15	5,9	6,42	8,2	5,91	6,66	6,59	6,73	6,63	7,41	6,12	6,49	6,37	6,55	6,66	6,7	5,55	6,96	6,26	6,22	7,67	6,01	7,05	6,57
TC0200011991.hg.1	7,44	6,93	8,06	6,55	8,05	7,65	6,64	8,2	7,43	6,81	7,76	7,29	8,09	7,25	7,52	7,46	8,22	7,6	7,13	7,08	6,39	6,2	6,56	7,25
TC1400010726.hg.1	9,83	8,97	10,42	8,12	9,3	9,62	8,71	9,65	9,7	10	9,1	9,15	9,72	9,69	9,69	8,79	7,64	7,51	9,66	9,32	8,36	8,09	7,85	8,71
TC0300012206.hg.1	7,95	7,83	8,04	7,91	7,81	7,42	8,01	7,96	8,68	8,4	8,13	7,99	8,78	8,23	8,44	7,94	7,35	7,41	7,63	7,75	7,26	8,01	7,64	8,22
TC1200010592.hg.1	11,23	11,84	10,83	11,12	11,16	11,16	11,14	11,06	11,1	11,5	11,46	11,21	11,69	11,14	11,93	11,67	10,94	11,13	11,65	11,63	11,51	11,06	11,36	10,91
TC1600007814.hg.1	5,77	5,83	6,59	6,13	6,54	5,79	5,88	5,85	5,71	5,89	5,8	5,75	5,64	5,47	6,26	5,74	5,78	5,76	5,94	5,75	5,51	5,63	5,68	5,77
TC0800011844.hg.1	4,91	4,91	5,37	4,61	4,54	4,99	6,08	4,6	5,01	5,54	4,72	5,49	5,24	4,71	4,95	5,45	4,74	4,56	5,07	4,8	4,76	4,94	4,76	4,87
TC1600009210.hg.1	10,37	9,68	9,98	10,75	10,09	10,12	9,44	9,7	10,54	10,52	10,11	9,69	9,55	10,15	10,44	10,59	9,48	10,86	10,65	9,55	10,61	10,77	9,83	9,66
TC0100016316.hg.1	6,75	6,41	7,11	6,52	6,8	6,43	8,1	6,62	7,84	6,5	6,51	7,36	6,71	6,95	6,87	6,89	7,16	6,73	6,7	6,91	6,95	6,84	6,91	6,59
TC1800006461.hg.1	5,08	5,07	5,22	4,91	4,91	5,11	4,98	4,92	5,26	4,75	5,28	5,25	4,9	5,44	4,89	4,73	4,85	5,08	5,3	4,99	4,72	5,05	5,23	5
TC0700007105.hg.1	7,45	7,07	7,09	6,9	7,23	8,8	7,9	10,58	9,62	9,28	8,51	9,23	8,3	9,11	8,49	7,51	6,94	7,14	6,74	7,37	7,67	7,11	7,43	7,97
TC0400006579.hg.1	11,9	11,93	11,41	11,51	11,7	11,74	11,99	12,1	11,55	12,04	11,92	11,52	11,72	11,35	11,93	10,83	11,76	11,78	11,82	11,44	11,64	11,7	11,38	11
TC0200013001.hg.1	7,23	7,04	7,73	6,71	7,01	7,26	10,21	7,06	8,54	7,02	7,3	7,27	7,49	7,21	7,34	6,84	7,05	6,86	6,64	7,82	6,58	6,76	6,74	6,67
TC1000008875.hg.1	8,27	8,75	9,15	7,79	8,88	9,14	8,5	9,19	10	9,85	8,97	10,6	8,95	8,85	10,17	6,89	7,46	8,37	8,94	7,52	8,23	8,01	8	8,24
TC0600009745.hg.1	6,95	7,57	7,52	6,1	6,55	5,29	8,57	6,11	8,69	6,46	6,23	10,21	6,86	9,63	7,65	7,12	5,13	6,13	5,84	6,64	5,95	7,95	7,88	6,57
TC1000009444.hg.1	7,11	7,07	6,88	6,72	7	6,99	7,65	6,68	7,31	7,58	7,12	7,53	6,9	6,88	7,36	7,16	6,79	6,98	7,3	7,59	6,81	7,24	6,91	7,1
TC0800007311.hg.1	10,13	9,95	11,53	9,66	10,95	11,47	8,87	12,69	12,09	11	11,03	10,22	11,15	12,07	11,58	9,98	9,38	9,2	9,9	9,98	9,9	9,35	10,04	9,53
TC0400012907.hg.1	6,07	6,07	6,11	6,89	6,21	6,97	6,1	5,82	7,15	6,07	6,66	5,51	5,75	6,16	7	6,94	6,65	5,93	6,31	5,3	6,29	5,87	6,62	5,65
TC0800009143.hg.1	8,13	7,72	7,69	7,93	7,59	8,3	8,71	8,02	8,66	8,38	8,24	8,62	7,88	8,04	8,19	8,42	7,4	7,7	8,2	7,6	8,44	8,42	8,07	7,6
TC0100013578.hg.1	5,96	6,9	5,22	5,75	5,8	5,38	4,82	4,96	4,75	5,4	5,9	5,15	5,2	5,16	5,49	6,84	5,43	5,89	5,97	5,48	6,5	6,17	6,23	5,54
TC0600008447.hg.1	5,76	5,74	6,03	5,8	5,54	5,75	6,73	5,69	6,56	6,09	5,65	6,64	5,91	6,03	6,68	5,74	6,06	5,93	5,46	6,28	5,41	6,12	6,39	5,9
TC1200009420.hg.1	7,18	9,52	9,06	7,16	8,63	7,54	9,23	8,85	10,53	8,6	8,72	9,19	8,37	8,18	10,95	8,19	6,74	7,5	7,58	7,7	7,59	7,61	7,27	7,93
TC1900006827.hg.1	6,06	5,91	5,79	5,94	6,39	6,32	6,64	5,98	7,14	6,31	6,04	6,81	5,9	5,72	5,89	6,58	5,65	5,9	5,79	6,33	5,95	6,52	5,95	6,33
TC1900009838.hg.1	6,02	5,89	5,82	5,18	5,98	6,05	5,12	5,98	5,6	5,51	6,09	6,33	5,41	6	5,96	5,72	5,79	5,67	5,94	5,75	5,81	5,54	5,8	6,56
TC1900009832.hg.1	6,45	6,55	6,95	5,92	6,2	6,36	7,38	6,04	7,5	6,98	7,08	7,08	6,45	7,12	6,62	5,87	6,37	6,78	6,72	6,96	5,94	6,59	6,4	6,26
TC1900007173.hg.1	8,68	8,18	9,05	7,93	8,17	8,35	9,69	8,35	7,93	8,02	7,87	8,63	8,49	7,8	8,94	8,41	8,06	7,81	8,16	8,09	7,58	7,26	7,53	8,18
TC0600011957.hg.1	5,97	6,19	6,91	5,9	6,66	6,72	7,01	6,67	8,38	7,37	7,04	7,8	6,68	7,11	8,01	6,32	6,24	7,85	6,57	6,78	6,82	6,04	7,06	6,38
TC0600014135.hg.1	5,3	5,58	5,79	5,25	5,24	5,19	6,37	5,13	5,89	6,09	5,16	6,15	5,55	5,43	6,29	5,96	5,09	5,28	5,56	5,78	5,34	5,46	5,71	5,05
TC0200012035.hg.1	7,37	7,36	7,23	7,09	7,31	7,42	7,65	6,99	7,82	8,06	7,09	8,21	7,61	7,36	8,34	7,25	7,23	7,26	7,58	7,76	7,17	7,53	7,57	7,25
TC0600014136.hg.1	6,4	6,28	6,53	5,53	5,48	6,27	7,57	5,74	6,43	6,78	5,26	7,42	6,33	6,17	6,75	5,6	5,8	6,43	6,07	6,26	6,25	6,29	6,51	5,79
TC0600011956.hg.1	11,32	10,59	11,93	9,19	10,42	10,61	9,94	10,45	9,79	10,51	10,85	11,68	11,77	10,84	11,83	9,48	9,37	10,37	10,24	10,3	9,05	9,1	8,79	9,78
TC1600008005.hg.1	9,05	7,06	8,62	10,09	8,65	10,06	7,67	8,86	10,68	9,42	10,93	6,81	8,37	9,79	6,49	7,51	11,36	10,56	9,51	8,18	8,86	7,46	8,65	10,04
TC0X00009199.hg.1	7,18	6,91	6,99	7,23	7,15	7,37	9,34	6,97	8,22	8,03	7,15	8,38	8,11	6,97	8,47	8,41	6,66	6,86	7,83	7,89	7,25	7,29	6,98	6,96
TC1600008007.hg.1	7,9	8,29	8,63	7,85	7,73	8,17	9,38	8,06	9,26	8,72	8,1	8,47	8,16	8,18	8,57	8,48	7,9	8,04	8,16	8,71	7,87	8,1	8,36	8,02
TC0X00008528.hg.1	6,45	6,96	7,08	6,17	6,81	6,53	8,41	6,8	7,72	7,39	6,24	8,02	7,21	7,91	7,53	6,77	6,89	6,56	6,89	6,94	6,48	6,49	7,19	6,64
TC1600008003.hg.1	7,52	7,3	7,9	7,41	7,3	8,4	7,83	7,38	8,51	8,63	7,38	7,96	7,74	7,11	7,22	7,67	7,56	7,89	7,14	7,17	7,93	7,27	8,02	7,73
TC0600009669.hg.1	9,12	9,67	11,08	8,54	9,54	10,22	8,2	10,4	11,02	9,37	9,1	10,48	9,6	9,91	10,49	7,95	8,67	8,88	8,47	9,61	8,72	8,19	10,16	9,68
TC0300008150.hg.1	5,83	6,04	6,42	5,54	5,66	5,71	9,24	5,54	7,25	5,61	5	6,69	5,75	5,95	6	6,45	5,71	6,08	5,49	6,43	5,69	5,89	6,51	5,84
TC1900009808.hg.1	7,63	7,86	7,7	7,75	8,25	7,59	7,65	7,87	8,1	7,54	7,62	7,03	8,33	7,79	8,14	8,3	8,23	8,39	8,07	7,9	7,95	7,73	7,75	8,2
TC0100008845.hg.1	10,4	9,78	10,93	8,9	9,76	10,35	9,77	10,99	9,94	10,06	10,02	10,71	10,9	10,96	10,94	9,76	9	8,49	9,31	9,8	9,02	8,85	9,71	8,95
TC0400012797.hg.1	6,29	6,15	6,57	5,87	6,51	5,89	6,44	5,81	7,2	6,3	6,04	7,29	6,81	6,17	7,52	6,13	6,18	6,4	6,34	6,16	5,66	6,27	6,41	5,54
TC0400012798.hg.1	6,78	6,85	7,39	5,93	7,38	6,34	9,43	8,4	9,02	6,55	6,36	7,88	7,86	7,49	9,07	5,82	5,43	6,12	6,37	7,03	6,02	6,33	5,65	5,45
TC0100014685.hg.1	11,56	10,98	11,75	9,73	10,95	10,16	10,65	10,48	11,47	10,78	10,47	11,91	11,65	11,17	11,98	10,24	9,55	9,07	10,53	10,7	9,9	9,85	9,68	10,77
TC0500008055.hg.1	6,87	6,62	6,65	6,43	8,31	6,76	6,6	6,24	7,09	7,55	8,25	5,58	5,92	6,74	5,38	5,65	7,96	9,36	7,74	8,03	6,66	8,97	8,25	8,82
TC0400011407.hg.1	6,28	6,94	7,22	6,04	6,48	6,66	7,87	8,25	6,88	6,43	6,48	7,88	6,86	7,99	6,73	6,08	5,61	6,04	5,98	6,51	5,93	6,52	6,89	6
TC0400011408.hg.1	12,73	14,58	14,68	12,68	14,58	14,22	15,37	15,48	14,58	15,23	13,45	15,93	16,66	15,06	15,93	12,17	10,51	11,51	12,2	11,66	12,28	11,95	10,58	11,85
TC0400011409.hg.1	7,22	7,88	8,3	7,04	7,42	7,87	7,88	9,4	8,49	8,2	7,4	8,92	9,9	8,07	8,72	7,01	6,33	6,41	6,6	6,81	7,27	6,66	6,84	6,74
TC0400011403.hg.1	6,02	6,42	6,37	5,99	5,82	6,51	6,77	6,4	7,39	6,61	6,42	6,88	6,86	6,4	6,57	6,24	6,06	6,35	6,38	6,33	6,54	6,23	6,51	6,18
TC0400011402.hg.1	9,57	9,43	8,96	9,13	9,64	8,88	8,21	10,34	8,48	8,59	9,59	9,17	10,29	9,78	10,13	8,88	9,23	9,11	9,33	8,71	9	8,63	9,29	8,92
TC0400011405.hg.1	7,13	7,04	6,88	6,34	6,64	7,13	8,25	7,3	7,82	7,78	7,45	7,68	7,63	7,23	7,27	7,36	6,22	6,9	6,72	7,05	6,66	7,01	7,22	7,04
TC0400011411.hg.1	5,8	6,61	6,02	5,6	6,09	5,95	7,17	5,62	6,54	5,8	5,55	6,77	5,93	6,73	6,18	5,75	5,57	5,61	5,33	5,73	5,9	5,36	5,63	5,62
TC0800012308.hg.1	10,99	10,58	10,58	11,08	10,51	10,95	10,34	11,02	10,58	10,97	11,41	11,06	11,71	11,29	11,17	9,96	9,52	10,07	10,74	10,21	11,21	10,61	10,26	10,18
TC0200011551.hg.1	8,39	8,3	8,56	8,51	8,96	9,03	9,26	9,71	10,66	8,96	8,29	9,12	10,5	8,3	8,97	7,57	10,29	9	8,32	9,04	8,75	8,17	8,62	8,13
TC2000007325.hg.1	6,15	5,91	5,56	6,32	5,92	5,97	7,3	6,08	6,32	6,91	5,93	6,66	6,49	5,87	6,9	6,72	5,96	6,08	6,2	6,6	6,25	6,17	6,15	6,13
TC0300009787.hg.1	10,02	10,25	11,1	10,15	11,63	8,46	12,33	10	9,99	10,5	8,45	13,38	14,59	11,84	14,24	8,96	8,12	8,53	9,84	9,08	8,91	8,17	7,07	8,35
TC0100016971.hg.1	11,37	11,87	11,83	11,64	12,19	11,65	11,42	11,6	10,5	12,74	11,81	10,83	12,32	11,18	11,37	11,04	12,23	13,4	11,66	13,1	11,57	11,14	11,84	11,98
TC1200006472.hg.1	11,61	10,59	10,38	12,3	11,25	10,64	8,59	10,68	9,98	10,73	10,67	11,15	12,09	11,28	11,66	10,43	12,06	12,55	11,73	10,44	11,6	11,6	10,92	10,98
TC1000012471.hg.1	11,05	10,48	10,21	10,64	10,28	10,2	8,71	10,65	8,4	10,25	10,95	10,85	11,82	10,76	11,9	10,9	10,77	9,33	10,78	9,49	10,47	9,4	10,08	10,23
TC1000012574.hg.1	7,9	7,23	7,43	8,11	7,7	7,94	9	7,92	9,03	8,04	8,45	7,91	8,05	7,65	7,88	7,96	7,67	7,41	7,67	7,59	7,78	7,7	7,69	7,51
TC1000011056.hg.1	5,01	5,63	5,24	5,31	5,19	5,63	6,2	4,58	6,43	5,65	6,2	6,17	5,5	4,88	5,29	6,27	5,38	5,12	5,7	5,17	4,85	5,86	5,21	5,84
TC1000008063.hg.1	11,21	11,66	10,69	11,93	11,5	11,23	10,99	11,32	10,13	11,01	11,44	11,12	11,48	10,95	11,64	12,28	11,45	11,21	11,17	11,02	11,72	11,38	11,55	11,78
TC1100006831.hg.1	7,71	8,25	8,21	7,41	7,74	7,97	8,87	10,49	9,2	9,19	8,52	9,68	10,88	8,79	9,54	7,38	6,89	8,15	7,47	7,62	7,14	7,25	8,18	7,73
TC2200007808.hg.1	6,66	6,58	6,98	6,19	6,35	6,51	6,59	6,48	6,72	7,06	6,76	6,84	6,98	6,47	7,42	6,98	6,51	6,32	6,79	6,79	6,31	6,69	6,37	6,71
TC1900011782.hg.1	7,55	7,64	7,97	6,99	7,38	7,86	8,09	7,45	8,43	7,77	7,79	8,39	7,61	7,57	8,11	8,78	7,21	7,75	7,75	8,17	7,63	7,8	7,78	7,82
TC2000009440.hg.1	13,26	13,12	12,91	13,04	13,24	13,2	11,57	12,97	11,15	12,89	13,4	12,11	12,37	12,86	12,23	13,54	13,16	13,48	13,36	13,27	12,94	13,38	12,92	13,42
TC1800007835.hg.1	10,3	10,51	8,65	10,75	9,7	10,38	10,56	10,18	5,24	9,66	10,52	7,88	10,18	9,72	8,55	10,3	10,68	10,61	10,42	9,27	10,52	8,82	9,81	10,02
TC1000007779.hg.1	8,49	8,7	8,84	8,56	8,73	8,54	9,15	9,03	9,43	8,67	9,42	8,65	8,82	8,77	8,81	8,73	9,69	8,68	8,69	8,66	8,77	9,07	8,52	8,87
TC0100011245.hg.1	11,2	7,72	8,27	11,59	10,14	11,62	6,27	9,67	9,25	12,1	8,67	7,77	10,58	10,22	8,56	8,13	7,54	13,8	12,1	7,86	11,03	10,4	8,93	9,8
TC2200009233.hg.1	10,29	10,34	9,93	10,06	9,89	10,34	10,11	10,03	10,38	10,28	10,36	10,77	10,37	9,8	10,41	10,23	10,06	10,4	10,31	10,17	10,16	10,55	10,65	10,7
TC1700006999.hg.1	5,49	6,26	6,06	5,95	5,85	6,23	6	6,16	5,98	5,76	6,41	5,77	5,59	6,02	6,28	5,91	5,85	5,63	5,59	5,74	5,9	5,78	5,93	6,13
TC0100015275.hg.1	5,85	7,42	5,71	6,02	7,16	5,56	4,95	4,77	6,02	5,59	4,84	7,23	5,88	4,72	5,47	5	5,76	7,17	6	5,91	6,64	6,2	6,76	6,22
TC1500009973.hg.1	9,24	9,23	8,84	9,34	9,54	9,42	7,67	9,06	8,38	8,9	9,05	8,93	8,88	8,51	8,71	9,28	9,47	9,15	9,41	8,95	9,33	9,63	8,93	9,27
TC0300008482.hg.1	6,96	7,13	6,89	6,82	7,23	6,85	5,84	6,73	6,57	6,83	7,23	7,35	7,25	6,89	7,3	7,13	6,91	6,84	6,5	6,69	6,67	6,49	6,54	6,92
TC1300009906.hg.1	7,56	7,5	7,77	7,11	7,26	7,52	8,06	8,03	8,92	8,19	7,9	7,9	8,42	7,57	8,15	7,63	8,07	7,64	7,43	7,84	8,22	7,97	7,63	7,73
TC0100007791.hg.1	7	6,8	6,52	7,69	6,99	7,16	8,03	7,12	6,91	7,69	7,17	7,05	6,63	7,51	6,79	7,28	7,65	7,88	7,55	7,38	7,17	7,56	7,16	7,34
TC1700006877.hg.1	9,59	9,7	10,03	9,89	9,66	10,56	8,38	10,82	9,27	10,31	9,48	10,82	9,84	10,65	10,55	8,94	10,29	9,95	9,74	10,1	9,67	9,63	9,92	10,25
TC0800012393.hg.1	7,39	7,56	7,98	7,2	7,29	8,15	8,53	8,83	10,67	6,93	7,35	10,03	10,08	8,18	10,97	7,09	7,08	7,27	7,63	7,26	7,55	7,15	7,53	6,87
TC0500009264.hg.1	5,55	5,34	5,38	5,53	4,91	5,69	5,25	5,81	5,77	5,74	5,2	6,26	6,3	5,4	5,61	5,61	5,72	5,22	5,68	5,47	5,88	5,74	5,73	5,58
TC2000008253.hg.1	5,38	5,62	5,82	5,14	5,5	5,93	5,62	5,44	6,33	6,05	5,64	5,92	5,63	5,57	5,82	5,63	5,75	5,84	5,5	5,54	5,77	5,94	5,65	5,6
TC1000008913.hg.1	5,2	4,85	5,3	5,63	5,28	5,47	5,3	5,52	5,05	6,06	5,67	5,09	5,7	5,26	5,58	5,49	5,61	5,08	5,12	5,16	5,32	5,03	5,05	5,41
TC0200013509.hg.1	4,32	4,52	4,84	4,18	4,67	4,41	5,25	4,72	4,99	4,74	4,66	5,11	4,65	4,63	4,89	4,72	4,45	4,39	4,49	4,55	4,65	4,69	4,52	4,32
TC0400006616.hg.1	8,26	7,7	8,91	7,99	8,28	8,39	8,27	8,68	9,28	8,65	8,56	9	9,17	8,39	9,22	8,59	7,66	8,11	7,97	8,44	8,06	8,33	7,94	7,98
TC1000008968.hg.1	7,28	7,5	7,73	7,88	7,12	7,59	7,52	7,84	7,89	7,49	7,25	7,89	9,09	8,05	8,1	7,18	7,93	7,9	7,62	7,73	7,87	7,25	7,55	7,37
TC0500009046.hg.1	5,95	6,32	6,77	5,82	6,39	6,7	6,89	6,09	6,93	6,23	6,58	6,5	7,9	7,05	6,9	5,93	4,6	5,32	5,46	5,43	6,26	4,48	5,58	5,1
TC0800010144.hg.1	4,21	4,18	4,25	4,23	4,27	4,33	3,88	4,11	4,01	4,33	4,08	4,22	4,03	4,24	4,42	4,28	4,17	4,27	4,26	4,1	4,49	4,14	4,2	4,32
TC1100008123.hg.1	9,4	7,92	8,5	8,99	8,47	8,67	7,42	7,98	8,36	7,95	8,52	7,17	7,71	8,01	7,42	7,87	9,01	8,11	9,53	7,93	7,93	7,95	7,9	9,1
TC2200006935.hg.1	8,58	8,8	8,78	8,43	8,6	8,65	9,68	8,95	6,98	8,08	8,63	8,26	9,59	8,4	10,09	8,62	8,39	9,47	8,47	8,68	8,36	7,95	8,15	8,78
TC2000008001.hg.1	10,03	9,7	9,95	11,08	10,03	9,58	10,4	9,9	10,55	10,34	10,06	8,83	10,93	9,68	9,48	9,5	11,12	10,69	10,01	10,39	10,18	9,86	9,98	10,18
TC2200009275.hg.1	7,84	7,63	7,6	8,41	8,39	8,27	6,65	8,47	7,05	8,19	7,23	8,31	7,96	7,33	8,3	7,61	8,83	8,62	7,88	8,53	7,89	7,47	8,36	8,38
TC0100018006.hg.1	11,35	11,56	11,36	11,9	11,95	11,23	10,08	11,62	10,38	11,27	11,85	11,12	11,21	11,14	10,42	11,67	11,19	11,56	11,41	12,7	11,74	13,08	11,28	12,07
TC1400008452.hg.1	9,45	9,34	8,13	9,5	9,41	9,74	9,15	9,8	9,22	9,15	10,06	8,92	11,01	9,48	9,82	9,33	11,48	9,83	9,64	9,12	9,47	8,98	9,94	7,95
TC0600010825.hg.1	6,58	6,89	7,71	6,33	6,78	7,01	8,03	6,94	8,15	7,28	7,57	7,78	7,5	7,22	7,14	7,22	6,66	6,57	7,03	7,02	6,67	7,04	7,5	6,68
TC0700007370.hg.1	13,26	11,94	14,2	12,67	13,23	11,64	10,95	12,49	12,31	11,53	11,5	10,99	11,06	11,97	12,45	13,83	11,89	12,71	12,6	12,73	13,19	13,51	14,04	12,41
TC1200012599.hg.1	12,72	12,73	12,55	12,57	12,64	13,11	12,17	12,99	12,66	12,66	12,83	13,1	12,57	13	12,36	12,71	12,54	12,88	12,59	12,46	12,71	13,08	12,65	12,74
TC1500008231.hg.1	8,39	7,94	8,17	7,4	7,81	8,18	8,01	7,41	7,6	8,05	8,1	8,15	7,41	8,24	7,92	7,85	7,72	7,8	8,41	7,87	8,12	8,08	8,21	7,89
TC1900009272.hg.1	10,27	10,85	10,18	10,85	10,5	10,65	10,04	10,72	11,73	10,83	10,78	10,32	11,44	10,18	9,82	10,23	11,37	10,73	10,03	10,51	11,19	10,92	10,42	10,15
TC0800009589.hg.1	6,42	6,34	6,4	5,89	6,36	6,82	6,11	6,08	5,92	6,99	6,49	6,62	6	6,32	6,32	6,87	6,62	5,81	6,38	6,26	5,74	5,93	6,38	6,35
TC0400009953.hg.1	8,79	7,39	7,97	8,02	7,71	7,32	7,9	7,34	7,54	7,01	7,54	6,73	7,08	6,87	7,74	7,58	8,3	7,95	8,66	7,45	7,7	8,01	7,28	7,94
TC0500009058.hg.1	7,35	6,82	7,81	6,37	7,17	7,06	6,79	6,58	8	7,27	6,89	7,4	7,93	7,49	6,93	7,32	6,86	6,98	7,21	6,85	7,35	7,05	6,94	6,75
TC1000011899.hg.1	6,01	5,52	5,38	5,66	5,47	6,06	6,14	6,22	6,91	6,48	6,37	6,23	5,75	6,06	6,08	6,18	5,75	6	5,81	5,83	5,9	6,07	5,91	6,08
TC0400008053.hg.1	13,47	13,25	13,56	13,54	13,38	13,59	13,51	13,39	13,53	13,31	13,71	13,69	13,24	13,48	14,09	13,66	13,5	13,18	13,38	13,23	13,17	13,34	13,13	13,37
TC0X00008674.hg.1	7,05	6,81	7,71	5,95	6,42	6,17	7,99	6,3	7,86	7,29	6,66	7,83	7,36	7,24	8,86	7,83	6,29	6,6	7,07	7,12	6,89	6,99	7,9	6,77
TC0200013616.hg.1	13,5	13,98	10,1	13,65	12,16	12,08	10,06	10,85	10,69	11,74	13,3	10,48	10,97	12,88	9,67	9,73	13,2	12,34	13,61	10,46	13,84	13	11,49	12,1
TC0200013627.hg.1	11,53	11,39	7,04	11,01	9,78	9,45	7,02	7,32	8,54	8,49	10,88	7,57	8,64	10,22	6,61	7,49	8,46	8,94	11,4	7,59	11,21	9,67	8,91	9,12
TC0500008656.hg.1	10,2	9,82	10,08	10,15	9,78	9,97	10,69	9,77	9,87	9,86	10,32	9,14	9,39	9,11	9,52	11,28	9,85	10,31	10,18	10,6	10,02	10,62	9,88	9,49
TC0500012032.hg.1	12,86	12,75	12,44	12,62	12,52	12,4	12,92	12,2	11,28	12,28	12,52	11,45	11,97	12,44	11,97	12,44	12,3	12,67	12,86	12,7	12,43	12,31	12,45	12,14
TC1800008116.hg.1	11,48	11,7	11,34	11,57	11,13	11,54	11,93	11,43	9,35	11,72	11,97	11,35	11,27	11,35	11,24	10,84	11,98	12,27	11,71	10,81	11,64	11,59	11,38	11,62
TC0400007832.hg.1	5,26	5,78	5,81	5,01	5,19	5,53	6,67	5,4	6,32	5,11	5,78	5,88	5,63	5,58	5,83	5,13	5,16	5,44	5,02	5,53	4,93	5,04	5,51	5,44
TC1700009042.hg.1	8,68	8,69	7,75	8,71	8,3	8,11	6,91	8,4	9,95	7,06	9,19	8,1	8,52	7,92	6,67	7,82	9,73	8,54	8,48	8,57	8,14	8,64	9,1	8,89
TC0400007831.hg.1	4,77	6,73	4,94	4,3	4,75	4,98	5,94	5,27	6,07	5,56	7,24	5,94	4,81	5,81	5,42	4,8	4,67	5,14	5,23	4,78	4,33	5,23	4,87	6,97
TC0200007805.hg.1	13,25	13,31	12,54	13,78	13,63	13,04	12,88	13	11,44	12,94	13,1	12,36	12,3	13,13	12,82	14,1	13,73	13,21	13,47	13,12	13,42	13,4	13,32	13,55
TC0400012496.hg.1	11,25	11,56	11,38	11,84	11,51	11,76	11,49	12,2	11,39	12,04	12,6	11,64	11,61	11,62	11,17	11,91	12,75	11,79	11,49	12,33	11,81	11,8	12,03	12,94
TC0200011188.hg.1	9,47	9,49	8,68	10,71	9,64	9,66	8,37	9	9,06	9,56	8,87	8,74	7,78	9,5	9,66	8,53	8,27	9,51	9,64	9,15	10,42	9,13	9,24	9,01
TC0200011195.hg.1	8,54	7,74	7,9	8,56	7,93	8,05	8,85	7,16	7,5	7,89	7,87	7,01	7,12	8,19	6,48	7,65	6,68	8,01	8,33	7,93	9,04	7,5	6,95	8,13
TC1200010976.hg.1	8,44	7,17	8,53	8,01	7,7	8,55	8,57	8,29	7,17	6,93	7,21	7,31	7,28	6,71	6,64	7,03	7,61	7,55	7,75	7,21	8,12	7,73	7,32	8,54
TC0700009693.hg.1	11,76	11,64	11,14	11,47	11,56	11,91	10	11,58	11,81	12,04	11,84	10,37	11,5	12,08	11,28	10,95	11,52	11,1	11,85	11,77	11,64	11,24	11,79	11,77
TC1000010509.hg.1	13,5	13,14	12,88	12,88	12,99	13,4	13,7	12,62	12,19	13,13	13,52	12,68	11,98	13,16	12,45	14,08	12,2	12,26	13,45	12,72	13,15	12,4	12,92	13,24
TC1000012567.hg.1	14,02	13,6	13,1	13,18	13,29	13,89	13,82	13,09	11,72	13,27	13,5	13,34	12,43	13,55	13,04	14,65	12,67	12,69	14,07	13,13	13,77	12,75	13,33	13,51
TC1000007598.hg.1	13,85	13,38	12,85	12,98	13,11	13,7	13,84	12,78	12,24	13,22	13,44	13,05	12,22	13,27	12,62	14,18	12,4	12,4	13,87	12,92	13,5	12,36	13,23	13,57
TC1000010555.hg.1	12,99	12,75	12,58	12,79	12,9	12,86	12,72	12,92	12,19	12,76	13,1	13,26	12,51	12,73	13,17	13,81	12,6	12,83	13,01	12,45	12,97	13,01	12,57	13,1
TC1000007510.hg.1	12,77	12,3	11,94	12,06	12,16	12,58	12,95	11,98	11,3	12,45	12,63	12,04	11,73	12,36	11,52	13,41	11,64	11,65	12,84	11,93	12,63	11,45	12,3	12,51
TC1500008202.hg.1	5,34	5,39	5,77	4,85	4,66	5,33	5,48	4,77	5,13	6,01	5,24	5,63	5,24	5,6	6,56	5,88	5,17	5,29	5,13	5,36	5,23	5,19	5,93	4,95
TC1100010760.hg.1	7,83	7,04	6,32	8,12	8,19	6,92	6,12	6,36	6,06	7,99	7,68	6,36	6,14	7,04	5,88	7,84	7,08	8,66	7,87	6,57	7,89	8,16	7,02	6,76
TC0700009240.hg.1	6,84	7,01	6,48	7,33	6,81	7,06	7,35	6,7	7,42	6,71	6,92	6,74	7,15	7,07	7,43	6,56	7,09	5,82	6,88	7,1	6,73	6,01	7	6,81
TC0100014133.hg.1	5,52	5,78	4,51	4,83	5,81	5,59	5,32	5,2	4,54	5,25	5,75	5,46	4,71	4,74	4,68	6,19	4,37	6,03	5,45	5,48	5,03	5,71	4,53	5,47
TC0200007050.hg.1	10,79	10,93	10,35	10,61	10,54	11,17	10,5	11,06	9,87	11,35	10,84	10,09	11,12	10,82	10,67	10,17	10,95	11,37	11,13	11,12	10,93	10,19	10,96	10,76
TC0600011482.hg.1	8,63	7,83	8	7,21	7,5	8,16	7,9	7,3	7,7	8,21	7,89	8,45	7,58	8,51	8,08	7,8	7,05	7,58	8,5	7,71	7,62	8,03	7,6	7,53
TC0200010975.hg.1	12,46	12,6	12,85	12,74	12,49	11,93	13,29	12,22	11,7	12,35	12,55	12,04	13,23	12,16	12,78	11,32	12,43	12,22	12,14	11,91	12,26	12	11,62	12,11
TC0700008552.hg.1	8,78	9,32	8,91	8,23	9,17	9,59	7,63	9,75	9,41	8,66	9,71	8,93	8,98	9,6	8,3	9,96	10,49	8,61	8,44	8,86	8,42	8,49	8,53	8,59
TC0500007841.hg.1	8,61	9,07	8,66	8,57	9,09	8,41	10,49	8,58	7,36	8,24	8,53	8,67	8,55	8,57	8,4	8,39	9,25	8,55	8,65	9	8,55	8,54	9	8,76
TC0700009394.hg.1	7,56	7,53	7,56	7,59	7,61	6,97	6,29	7,14	6,6	7,77	7,57	7,18	6,92	7,61	7,67	8,38	6,95	7,39	7,88	7,75	7,19	7,39	7,9	7,85
TC0100009191.hg.1	9,74	9,24	8,43	9,35	8,77	9,07	8,68	9,06	9,15	8,6	9,41	8,88	9,51	9,01	9,86	8,86	9,06	8,81	9,49	8,22	9,35	8,48	9,56	9,27
TC0100013003.hg.1	6,76	6,46	7,08	6,36	6,7	6,87	7,32	6,85	7,47	6,9	6,61	7,15	6,95	6,95	6,84	7,28	6,65	6,7	6,77	6,78	7,16	6,94	6,66	6,81
TC0700010334.hg.1	7,15	6,59	6,29	5,47	6,9	6,71	8	7,46	5,98	5,84	6,43	7,69	8,67	6,21	8,44	6,18	5,41	5,48	6,67	6,62	5,5	5,83	4,83	5,96
TC0100007786.hg.1	11,76	11,26	11,32	11,65	11,66	11,7	9,83	11,54	11,56	11,69	11,92	10,38	11,18	11,42	11,1	11,46	11,67	11,67	11,98	11,28	11,92	11,29	11,36	11,81
TC0800012474.hg.1	10,09	9,43	8,63	11,1	8,77	8,94	8,69	9,55	7	8,93	8,97	8,36	8,94	9,56	8,89	9,19	8,69	9,14	9,91	8,47	10,29	8,3	9,27	10,68
TC0100007789.hg.1	11,91	11,78	10,85	11,65	11,34	11,3	11,42	11,26	10,32	11,31	11,23	11,24	11,22	11,23	11,5	11,42	10,64	11,16	11,74	10,73	11,7	10,78	11,36	11,66
TC0100007784.hg.1	9,66	9,71	9,98	8,95	9,34	9,1	7,12	9,29	8,04	8,97	9,82	9	9,49	9,15	9,52	9,32	9,35	9,3	9,25	9,16	9,6	9,47	9,27	9,18
TC0600011481.hg.1	10,82	11,08	10,94	11,39	11,61	10,96	9,5	11,21	10,01	10,42	10,96	8,73	10,68	10,77	9,61	9,49	11,82	11,98	11,02	10,75	11	10,35	11,17	11,14
TC0900011992.hg.1	9,05	8,85	9,37	9,33	9,36	8,08	9,31	9,57	8,38	9,7	8,35	9,66	12,36	10,38	12,09	8,89	9,3	9,4	9,03	8,51	8,76	8,19	7,6	7,56
TC2100007331.hg.1	9,13	9,37	9,28	9,31	8,83	9,3	8,61	9,04	8,38	8,8	9,23	8,73	9,06	8,47	8,99	9,05	10,77	9,03	9,48	9,3	8,92	9,38	8,97	9,75
TC0600013794.hg.1	8,4	8,18	7,86	7,88	8,29	7,05	6,08	7,09	6,22	6,18	6,69	8,39	6,78	6,97	7,59	6,81	5,92	6,64	7,14	6,6	7,08	6,85	7,43	7,35
TC0600013796.hg.1	8,15	7,5	7,19	7,33	7,19	7,46	8,35	7,41	8,18	7,78	7,53	8,89	7,4	7,67	8	7,49	6,38	7,23	7,52	7,64	7,53	7,82	7,14	7,28
TC0600013797.hg.1	7,67	7	7,55	7,14	7,44	6,98	6,89	6,6	7,24	7,34	6,9	8,06	6,55	6,81	7,42	6,63	6,19	6,74	7,48	6,46	6,84	7,18	7,11	6,74
TC0800006566.hg.1	8,17	7,85	7,45	7,61	7,85	7,25	6,53	7,81	5,66	6,69	7,65	7,33	6,53	7,44	7,15	6,78	8,92	7,46	7,95	7,77	6,59	8,34	7,64	7,28
TC0200010100.hg.1	10,29	11,35	11,07	9,36	10,58	10,04	9,51	9,92	10,04	10,78	11,59	11,28	10,87	9,56	10,94	7,89	10,44	11,21	10,04	9,77	9,15	9,92	10,65	10,17
TC0700010355.hg.1	13,63	11,8	12,31	13,42	14,77	12,24	10,98	12,55	12,28	14,31	14,46	10,06	11,67	11,48	9,65	15,03	14,05	14,68	13,93	14,33	13,11	15,19	14,4	13,25
TC0700010358.hg.1	11,47	9,92	8,76	10,61	12,24	8,05	10,83	8,75	6,97	9,87	11,93	7,4	8,41	8,45	6,34	11,37	12,3	11,01	11,35	11,46	10,01	11,12	11,64	10,78
TC0100006486.hg.1	9,78	9,48	9,09	10,48	9,69	9,87	8,58	9,01	10,48	9,74	9,79	7,71	8,01	9,25	8,5	9,78	10,06	9,68	10,59	9,59	10,48	10,55	9,55	9,87
TC1600010636.hg.1	5,98	6,34	6	6,06	6,16	6,39	6,49	6,56	6,44	6,36	6,14	6,61	6,29	6,29	5,97	6,29	6,19	6,28	5,98	6,16	6,69	6,48	5,98	6,08
TC0100018565.hg.1	7,43	7,4	8,98	7,16	8,64	7,31	9,66	7,89	7,92	10,84	7,47	8,16	8,96	6,76	7,79	8,49	8,24	10,82	7,2	9,63	7,16	8,07	7,9	8,13
TC0900010607.hg.1	7,98	8,15	8,1	8,14	8,31	8,26	7,24	7,98	7,4	7,07	7,59	8,25	8,33	7,78	7,55	6,91	7,78	7,87	7,74	6,97	8	7,37	7,28	8,19
TC0300009119.hg.1	9,84	12,52	9,48	8,51	14,71	9,36	7,35	9,68	9,09	10,9	9,68	13,14	12,01	10,54	12,14	6,58	15,43	13,41	9,63	10,07	7,85	13,9	9,68	7,09
TC0X00008207.hg.1	6,79	6,87	6,5	6,52	6,78	6,23	7,8	5,9	7,14	7,06	6,66	7,74	6,57	6,85	7,5	7,13	6,76	6,52	7,14	7,1	6,96	6,96	6,64	6,75
TC0100006865.hg.1	12,22	10,86	10,26	12,25	11,51	10,49	8,47	11,31	9,05	9,67	10,68	8,45	10,26	10,34	9,94	10,22	11,13	11,15	12,3	10,39	11,49	11	11,46	11,21
TC0200011376.hg.1	9,3	9,25	8,99	8,97	8,79	9,49	9,51	9,29	9,8	9,65	9,52	10,08	9,05	9,42	9,45	9,28	8,25	9,11	9,37	9,13	8,87	9,54	9,21	9,06
TC0500010478.hg.1	5,9	5,77	5,83	5,85	5,75	5,85	7,47	5,85	7,4	5,83	5,83	7,15	6,09	5,08	6,55	6,05	5,64	5,71	6,02	5,86	6,17	6,02	6,02	5,51
TC0100018080.hg.1	11,99	12,36	12,19	11,7	12,03	11,72	12,59	11,58	10,25	11,56	11,97	12,37	12,15	12,4	12,03	12,89	11,79	11,75	11,74	12,31	11,73	11,11	11,43	12,53
TC2000008915.hg.1	7,51	7,52	7,35	8,08	7,6	7,57	8,87	7,57	8,56	7,69	7,84	8,22	7,59	7,54	7,73	7,75	7,56	8,33	7,34	7,63	7,5	7,99	7,46	7,29
TC0100009365.hg.1	13,07	13,61	12,48	13,06	13,1	12,53	12,92	12,89	11,15	13,26	13,57	11,68	13,18	12,45	13,6	12,6	13,94	13,64	13,29	13,33	13,02	13,71	12,98	12,57
TC0700009083.hg.1	8,12	8,89	7,88	8,36	8,12	7,89	8,83	7,29	8,16	8,22	8,15	8	8,01	7,45	7,97	8,33	8,1	8,23	8,11	8,8	7,95	8,71	8,03	8,15
TC0100013437.hg.1	9,17	8,8	8,55	8,82	8,94	9,43	8,15	8,92	9,45	9,05	9,36	9,56	8,45	9,3	8,95	9,49	8,55	8,67	9,26	8,72	9,36	8,86	9	9,02
TC0600013258.hg.1	11,77	12,29	11,71	11,36	11,64	11,51	12,7	11,29	10,43	11,14	12,1	12,02	11,32	11,71	11,74	11,72	11,65	10,88	11,36	11,76	11,39	11,38	11,7	11,35
TC1100011083.hg.1	10,67	10,57	10,98	12,32	10,77	11,27	9,46	11,96	13,6	11,78	10,89	11,87	12,77	11,44	12,32	10,03	12,42	11,9	10,32	10,56	12,23	12,51	11,22	10,25
TC1400010390.hg.1	9,32	9,3	10,87	9,04	9,65	9,66	9,95	9,6	8,65	10,72	8,45	10,66	8,07	8,97	10,83	10,26	8,59	11,79	8,59	9,54	9,15	9,21	9,43	9,37
TC0700006795.hg.1	14,2	14,11	14,32	13,32	14,22	13,71	13,29	13,97	12,47	13,49	14,14	13,57	13,74	14,22	14,51	13,61	12,73	13,44	13,21	13,74	13,11	13,65	13,53	13,91
TC0500013140.hg.1	6,36	6,68	6,15	6,41	6,3	6,23	9,62	5,44	7,8	7,5	5,48	7,5	6,52	5,97	6,44	5,49	6,01	6,33	6,37	6,24	7,22	5,93	6,28	6,27
TC1400007761.hg.1	11,67	12,03	11,21	11,22	11,67	11,55	11,5	12,22	7,9	11,42	12,07	10,46	11,5	11,66	11,86	12,2	12,73	12	11,95	11,51	10,6	10,94	11,9	11,52
TC0200007717.hg.1	13,04	12,54	11,67	12,24	13,27	12,31	11,34	11,6	11,14	11,95	12,79	11,84	11,25	12	11,54	12,75	11,25	11,03	13,1	11,62	12,63	12,82	11,88	11,57
TC0300009772.hg.1	4,09	4,77	4,52	4,43	4,42	4,52	5,27	4,58	5,13	5,55	5,12	5,31	4,42	4,65	5,1	4,41	4,66	4,81	4,58	4,2	4,4	4,99	5,01	4,64
TC1600007541.hg.1	3,74	3,55	4,06	3,77	3,61	3,65	4,12	3,57	4,15	4,02	3,6	3,69	3,6	3,92	3,95	3,63	3,64	3,74	3,72	4,07	3,64	3,82	3,85	3,7
TC1200009831.hg.1	4,49	4,31	3,96	4,59	4,6	4,62	4,78	4,69	5,62	4,91	4,51	5,52	4,2	4,79	5,86	4,33	4,64	4,79	4,56	4,6	4,36	4,34	4,76	4,5
TC0100018562.hg.1	11,77	11,51	11,69	10,82	11,43	10,9	11,87	11,45	9,51	11,38	10,83	11,76	12,3	10,82	12,45	11,71	11,11	12,09	11,51	11,58	10,91	11,36	11,09	11,19
TC0600007598.hg.1	12,68	13,34	14,53	13	13,75	13,17	11,38	13,5	13,24	13,11	12,67	13,57	13,95	12,89	13,42	11,79	13,57	13,42	12,37	12,88	12,98	12,84	12,67	13,59
TC0900008982.hg.1	8,06	8,19	8,31	7,64	8,34	9,32	8,51	9,35	8,58	9,83	8,95	8,9	9,27	8,68	8,27	8,32	8,1	8,47	7,63	8,19	8,35	8,19	7,78	8,13
TC0X00010803.hg.1	8,98	8,37	8,01	8,95	8,54	8,38	9,72	8,34	7,26	8,23	8,76	8,03	8,61	7,65	8,65	8,9	10,06	9,73	9,53	8,61	8,73	8,56	9,23	8,93
TC1000007914.hg.1	5,21	5,6	5,9	4,9	5,36	6,08	6,22	6,07	8,28	5,48	5,94	7,08	5,4	5,77	6,57	6,52	4,75	5,32	5,11	5,4	5,71	6,19	6,12	5,04
TC1000010909.hg.1	5,34	5,34	5,88	5,29	5,07	5,42	6,61	6,15	5,5	5,17	5,24	5,03	7,97	5,54	7,27	5,84	5,9	6	5,37	5,93	5,43	4,67	4,8	5,05
TC2200009195.hg.1	11,33	11,31	11,33	10,79	10,72	11,15	13	11,22	13	11,1	10,91	12,38	11,51	11,48	11,97	11,39	10,42	10,95	10,99	11,68	11,54	11,56	11,09	10,89
TC0600009683.hg.1	10	11,27	10,43	11,35	10,72	10,93	10,58	10,85	11,1	11,1	11,5	10,95	12,02	10,79	11,24	10,53	11,68	11,18	10,2	10,46	11,65	11,11	10,51	11,33
TC0600008981.hg.1	10,11	9,31	9,52	9,51	9,02	9,9	8,32	10,42	8,89	8,87	11,01	9,12	9,41	10,02	9,26	9,34	8,79	7,63	10,07	9,32	8,82	9,49	9,13	12,28
TC0100013382.hg.1	6,98	7,89	7,92	7,2	7,38	7,47	8,36	7,71	8,16	7,26	7,41	7,6	7,97	7,75	7,74	7,35	7,11	7,54	7,62	7,58	7,62	6,88	7,84	7,35
TC0100016086.hg.1	8,38	7,89	8,23	8	7,68	8,48	8,45	7,33	8,85	7,66	6,88	8,45	7,29	7,96	8,07	7,33	7,29	7,66	7,94	7,87	8,95	7,43	8,63	9,6
TC0400008335.hg.1	10,84	10,68	10,73	11,11	10,36	10,67	8,58	10,06	11,33	10,47	10,63	10,84	10,63	10,56	10,57	10,67	10,52	10,95	10,89	10,47	10,7	11,73	10,78	10,84
TC0700006634.hg.1	9,85	10,05	9,86	11,1	10,22	9,96	8,2	10,6	8,91	9,48	9,42	9,3	10,58	10,2	9,39	9,58	11,4	10,74	10,19	10,2	10,77	10,29	10,42	10,24
TC1100008139.hg.1	10,28	10,19	10,24	10,47	11,13	10,37	9,54	11,21	10,48	10,15	10,25	8,99	10,13	9,62	10,15	9,39	11,55	10,62	10,23	9,79	10,15	9,5	9,69	10,82
TC1700009586.hg.1	4,39	4,25	4,38	4,4	4,47	4,42	5,42	4,62	4,53	4,2	4,54	4,41	4,54	4,6	4,48	4,62	4,23	4,48	4,6	4,95	4,21	4,38	4,64	4,13
TC2100007354.hg.1	8,25	8,24	8,52	7,92	8,02	8,41	8,56	8,05	8,55	8,2	8,4	8,51	8,19	8,59	8,69	8,41	8,17	7,84	8,33	8,44	8,03	8,32	8,35	8,21
TC0100006650.hg.1	4,67	5	5,32	4,39	4,79	5,45	5,49	4,92	5,94	5,49	4,85	5,18	5,01	5,04	5,38	4,92	6,63	4,75	4,97	5,94	4,58	4,81	5,23	4,45
TC1400010715.hg.1	9,22	10,8	9,79	11,53	10,2	10,71	8,31	11,05	10,22	10,16	10,68	8,39	8,79	10,84	8,05	10,01	8,55	11,38	8,95	9,8	11,27	9,82	10,69	10,2
TC0900012277.hg.1	9,04	9,71	9,84	9,8	10,03	9,68	7,65	10,04	9,84	9,33	9,84	8,93	10,65	9,14	9,82	9,38	11,04	9,95	8,88	10,13	9,54	9,54	9,87	9,36
TC0100013641.hg.1	12,66	12,57	12,15	13,06	12,47	12,3	11,12	12,44	12,28	12,61	12,68	11,98	12,46	12,76	11,97	12,3	11,88	12,97	12,85	12,58	13,09	13,06	12,69	12,68
TC0900009437.hg.1	11,34	12,03	11,89	11,48	11,68	11,45	11,52	11,65	11,77	11,49	12,22	11,53	12,6	11,6	12,63	10,65	12,01	11,46	11,03	11,61	11,35	11,67	10,94	10,94
TC0100008618.hg.1	8,04	8,2	8,58	8,39	7,76	9,01	7,37	9,25	7,72	8,89	8,7	8,04	9,7	9,14	9,03	7,71	9,45	9,16	8,54	9,01	8,21	7,89	8,77	7,63
TC0100008797.hg.1	7,78	12,16	9,8	6,8	7,43	11,12	10,07	11,49	9,88	9,61	12,22	8,44	7,26	11,87	7,75	12	7,22	6,89	7,53	10,35	7,66	7,84	10,92	10,51
TC1400008118.hg.1	7,61	7,54	7,62	7,39	7,27	7,81	8,77	7,57	8,48	7,8	7,58	7,98	7,81	7,86	7,98	7,45	7,61	8,18	7,62	8,21	7,66	7,55	7,68	7,6
TC0900011815.hg.1	9,5	9,51	9,07	9,57	9,5	9,58	9,24	9,49	10,65	9,95	10,24	9,33	9,29	9,3	9,92	9,93	10,68	9,97	9,51	10,19	10,11	10,06	9,75	9,65
TC0600012817.hg.1	8,97	9,75	8,99	9,77	9,58	9,09	9,27	9,06	8,81	9,27	9,35	9,57	9,29	9,35	8,99	9,07	9,04	9,02	9,46	9,16	10,12	10,34	9,14	9,31
TC1700008376.hg.1	12,72	11,82	11,74	12,99	12,31	12,7	13,05	12,38	13,6	12,65	12,89	12,32	13,27	12,93	12,14	12,21	11,65	13,04	12,81	12,16	12,82	12,51	12,12	13,17
TC0900012157.hg.1	9,95	9,18	11,14	8,79	9,26	9,74	11,56	10,47	9,07	10,15	10,31	9,77	11,37	10,05	11,74	9,93	8,5	9,9	9	9,82	9,18	8,65	8,95	9,38
TC1200009676.hg.1	6,2	5,58	5,9	5,22	5,89	5,5	8,24	5,44	5,77	6,24	6,53	6,34	5,85	6,68	5,76	5,22	5,84	5,67	6,37	5,91	5,51	5,93	6,04	5,44
TC0X00009677.hg.1	6,48	6,98	7,09	6,73	6,86	6,33	8,12	7,16	8,41	7,27	6,45	8,28	7,28	7,1	7,55	6,6	6,48	6,64	6,52	6,83	6,89	6,98	7,26	6,56
TC1400007441.hg.1	7,76	7,94	8,3	7,6	7,97	7,48	9,56	7,38	7,92	7,45	8,08	7,27	7,21	7,17	7,89	7,33	8,17	7,33	7,92	8,36	7,26	7,88	7,65	6,99
TC1400006853.hg.1	7,19	7,01	7,32	6,7	7,41	8,22	7,08	7,7	7,34	7,63	7,4	8,28	7,05	8,23	8,16	6,64	6,73	8	6,65	7,37	6,73	6,86	7,04	6,93
TC0600009446.hg.1	6,72	7,79	7,19	7,91	7,35	7,83	7,46	8,43	7,06	7,41	7,51	7,91	8,27	7,15	7,81	7,2	7,37	6,96	7,08	7,29	7,74	6,9	7,92	7,9
TC1900009866.hg.1	7,7	7,88	7,72	7,74	7,48	8,19	7,64	7,62	7,38	8,5	7,81	7,72	7,34	8,04	7,66	8,24	7,9	8	7,47	7,98	7,98	8,12	7,18	7,89
TC1900009867.hg.1	15,15	14,09	13,65	14,55	14,17	13,92	10,5	13,23	13,56	13,84	14	13,76	13,76	13,89	12,66	13,65	12,74	13,54	15,48	13,82	14,64	14,31	14,08	13,94
TC0700008318.hg.1	12,18	12,02	11,14	12,17	11,44	11,81	11,72	11,05	9,75	11,52	11,83	11,41	11,35	11,49	11,69	12,61	11,59	11,63	12,1	12,03	12	11,55	12,24	11,65
TC1700010041.hg.1	9,04	8,87	9,07	9,06	8,97	9,34	8,67	8,87	9,22	9,29	9,46	9,04	8,94	8,2	9,36	8,88	9,19	9,88	8,92	8,8	9,31	9,32	9,21	9,06
TC1300006989.hg.1	11,73	12,25	11,39	12,18	11,59	11,59	12,12	11,68	10,43	11,2	11,41	11,56	11,65	11,61	11,67	11,49	11,08	10,74	11,39	11,24	11,96	11,19	11,6	11,17
TC0600009862.hg.1	11,44	11,55	12,42	10,24	11,67	11,1	11,85	12,82	12,9	12,18	12,23	13,4	13,98	12,1	14,2	11,02	9,44	10,52	10,35	11,04	10,54	10,72	10,9	10,75
TC1500008187.hg.1	13,6	13,39	13,63	12,88	12,99	13,22	13,49	12,89	12,73	12,4	12,62	13,56	12,58	13,08	13,38	13,23	12,02	12,12	13,04	12,64	13,09	12,35	12,88	13,02
TC0X00008264.hg.1	4,84	4,79	4,27	4,87	4,53	4,76	5,02	4,72	5,1	5,1	4,83	5,06	5,25	4,61	5,18	4,96	4,23	4,88	4,83	4,61	4,71	4,39	4,67	4,65
TC0Y00007319.hg.1	7,72	7,56	7,77	7,86	7,58	8,12	7,78	7,93	8,37	8,13	8,42	7,58	7,35	7,1	7,8	9	7,99	7,99	8,22	7,95	8,2	8,63	8,03	7,68
TC1100006796.hg.1	7,18	7,09	6,89	8	8,06	7,29	6,89	7,13	6,92	6,65	7,45	6,24	7,66	6,38	6,8	6,15	8,17	7,51	7,18	6,87	7,64	6,72	7,25	6,95
TC0100007884.hg.1	10,2	9,52	9,33	9,07	9,3	8,92	9,62	8,78	9,27	8,69	10,06	9,1	9,04	8,78	9,84	9,22	8,96	9,05	9,41	9,33	9,02	9,68	8,95	8,99
TC0600012514.hg.1	7,21	7,59	7,04	7,63	7,57	7,49	7,42	7,77	7,57	7,43	7,79	7,34	7,85	7,27	7,29	7,26	8,16	7,24	6,87	7,08	7,47	7,23	7,31	7,48
TC0900011284.hg.1	10,39	9,85	11,27	10,14	10,27	11,21	10,71	10,56	11,04	10,44	10,29	9,96	10,38	10,13	10,11	10,75	9,97	9,97	10,06	10,67	10,65	10	10,01	10,83
TC0100018461.hg.1	5,36	5,33	4,97	5,42	5,24	5,41	6,18	5,44	6,44	5,48	5,11	6,38	5,37	5,73	5,32	5,12	5,28	4,87	5,1	5,03	5,53	5,2	4,93	5,13
TC0100008126.hg.1	12,05	11,55	11,7	12,51	11,99	11,86	11,35	11,95	11,91	11,42	11,44	10,46	11,53	10,67	11,81	12,14	13,31	11,88	12,23	12,25	12,06	12,1	12,43	11,84
TC0700012684.hg.1	11,21	11,67	13,11	10,99	12,05	11,14	12,74	11,82	11,44	11,45	11,49	11,6	11,89	11,06	11,78	10,34	11,64	11,82	10,39	10,86	10,85	11,48	11,02	10,81
TC0700009230.hg.1	6,11	6,22	6,38	6,09	5,99	6,64	6,41	5,9	7,81	6,9	5,43	7,06	7,05	6,42	6,77	6,48	6,32	5,72	6,11	6,8	6,2	6,71	6,91	5,76
TC0700009231.hg.1	5,44	5,86	5,62	4,96	5,46	6,96	5,72	5,66	7,35	6,25	6,06	6,9	5,99	5,83	6,32	5,55	5,39	5,67	5,85	6,47	5,48	5,94	5,94	5,19
TC1000012427.hg.1	8	9,6	10,08	8,45	9,23	8,88	11,74	9,77	11,24	8,38	8,69	12,14	12,65	10,47	12	8,56	6,89	7,74	8,13	7,05	8,17	6,25	7	7,91
TC1000012516.hg.1	8,41	10,33	10,07	8,72	9,33	8,54	11,92	10,14	11,16	8,87	8,49	11,89	13,31	10,83	12,9	8,41	8,06	8,34	7,84	8,2	8,42	7,15	7,31	8,15
TC1000012428.hg.1	9,93	12,77	11,57	8,53	10,32	9,48	12,96	11,6	9,7	9,66	10,01	12,84	13,29	11,18	13,53	9,57	7,62	9,36	9,24	9,25	8,57	7,58	8,2	9,02
TC1000006611.hg.1	6,17	8,05	6,74	6,25	6,06	6,12	7,23	5,58	7,02	6,16	5,55	7,32	6,09	6,79	7,22	6,1	5,83	5,73	6,15	6,34	6,63	6,09	6,68	6,51
TC1000009659.hg.1	6,72	7,73	6,6	6,85	6,92	6,64	8,44	6,45	7,99	7,09	6,88	7,23	7,3	7,21	7,17	6,52	6,56	6,34	6,74	7,19	6,95	6,63	7,05	6,71
TC0700013466.hg.1	5,45	5,41	5,9	5,47	5,54	5,5	7,23	5,47	7,24	5,81	5,21	6,61	5,78	6,42	6,18	5,86	5,68	5,5	5,39	6,02	5,73	6,03	5,71	5,4
TC1000006604.hg.1	9,11	8,6	9,01	8,11	7,91	9,71	6,31	9,59	11,21	7,11	9,16	7,93	7,71	9,08	8,78	9,56	6,2	6,79	8,67	7,17	7,53	7,22	7,84	9,81
TC0100013131.hg.1	7,68	7,39	6,71	7,8	7,26	7,35	7,21	7,05	6,8	7,13	7,18	7,14	6,77	6,91	6,87	7,6	8,11	7,14	8,2	7,36	7,34	7,34	7,58	6,88
TC0100013129.hg.1	8,49	7,29	6,03	8,12	7,13	6,4	7,12	7,07	5,73	5,98	7,5	5,4	5,9	6,97	6,41	6,92	10,46	6,77	8,88	6,78	7,67	7,34	7,76	6,6
TC0100013128.hg.1	10,02	9,26	9,3	10,06	9,2	9,03	9,72	9,13	9,08	8,8	9,31	8,58	8,82	8,89	9,39	9,16	11,22	8,96	10,33	8,86	9,53	9,14	9,63	9,21
TC1400010377.hg.1	12,55	13,26	13,44	12,94	12,76	12,66	10,52	12,28	13,42	13,34	13,72	11,95	13,39	13,2	13,2	13,6	13,71	12,76	12,76	13,56	12,84	13,32	12,63	12,67
TC1900008561.hg.1	9,97	9,69	9,81	9,34	9,37	9,95	8,95	9,05	9,32	10,11	9,02	9,65	9,42	9,73	9,66	9,74	8,74	9,21	9,97	9,71	9,59	9,4	10,04	9,68
TC1900012006.hg.1	8,73	8,68	8,42	8,9	9,07	8,53	9,23	8,71	8,91	9,32	8,39	8,38	8,93	8,52	8,23	8,63	8,86	9,06	8,64	9,19	9,15	8,94	8,65	8,85
TC1900010696.hg.1	9,69	9,73	9,65	10,06	10,31	8,99	8,77	10,81	9,98	9,44	9,69	8,1	10,33	9,77	9,38	10,07	10,13	10,1	9,72	9,64	9,71	9,46	9,94	10,16
TC0100017984.hg.1	10,67	10,76	10,99	9,78	10,56	11,24	9,67	11,86	12	10,71	10,77	11,82	10,66	11,43	11,42	9,25	9,13	9,72	10,09	10,42	9,8	10,11	10,72	10,64
TC1600010341.hg.1	8,97	9,36	9,03	9,27	9,88	8,96	7,73	9,14	11,96	9,41	9,25	9,37	9,93	8,78	9,07	7,99	9	9	9,3	8,66	9,26	10,77	8,53	9,06
TC0900011260.hg.1	8,3	9,02	8,41	9,57	8,8	8,88	7,94	8,68	9,93	8,51	9,01	8,76	9,7	9,76	8,42	8,96	9,34	8,63	8,15	8,6	9,27	8,65	8,6	8,77
TC0300007466.hg.1	9,68	10,46	10,08	10,39	10,62	9,68	10,35	10,29	9,96	9,36	10,29	9,16	10,64	9,99	9,9	10,92	10,5	10,27	9,55	10,47	10,1	9,8	10,35	10,31
TC0X00009795.hg.1	5,94	5,54	5,79	5,55	5,4	5,48	5,69	5,59	6,37	5,56	5,46	6,53	7,08	5,83	6,34	6,18	5,6	5,75	5,65	5,72	5,76	5,66	5,8	5,27
TC0400007830.hg.1	8,05	13,34	8,59	7,42	8,09	7,81	12,41	7,73	9,68	8,74	8,25	9,8	7,61	9,2	8,05	7,53	7,37	8,07	7,87	7,96	8,42	8,1	7,47	13,51
TC0300008242.hg.1	12,15	14,01	10,32	13,45	12,85	12,24	6,98	11,56	9,98	11,62	11,53	11,88	10,68	12,02	10,37	11,38	12,94	11,99	13,32	12,16	13,02	13,44	12,77	11,22
TC0900012245.hg.1	7,6	7,35	7,74	6,43	7,4	8	9,92	9,52	8,1	8,06	7,61	8,61	7,87	8,35	8,01	7,1	6,48	6,84	7,16	7,44	7,27	6,67	7,35	7,12
TC0900012246.hg.1	4,6	5,2	4,81	5,04	4,68	4,49	6,11	5,09	7,04	5,31	4,87	6,03	5,36	4,8	4,81	4,66	5,07	5,24	4,65	5,41	5,24	5,55	5,62	5,19
TC1500009561.hg.1	7,97	8,19	8,23	6,86	7,96	8,44	7,86	8,41	9,33	8,47	8,35	9,49	8,63	8,29	9	7,76	6,66	7,29	7,39	7,63	7,39	7,29	8	7,65
TC1500010800.hg.1	7,88	8,4	8,03	7,75	8,04	8,4	8,83	8,17	8,65	7,92	8,42	7,78	7,46	7,71	7,82	7,3	7,26	7,81	7,12	7,86	7,23	7,57	7,54	7,65
TC0900007187.hg.1	8,98	8,55	8,56	9,73	8,81	8,47	9,99	8,7	9	8,37	8,31	8,43	8,51	8,33	8,44	8,97	9,46	9,54	8,79	8,76	9,42	9,06	10,15	8,75
TC0300012269.hg.1	7,1	7,28	6,73	6,37	6,99	7,06	7,78	6,98	8,92	7,35	6,83	9,28	10,95	7,45	8,76	7,64	6,67	6,8	7,15	7,59	6,89	6,41	7	6,35
TC0300008660.hg.1	7,67	7,97	7,44	7,24	7,53	8,13	8,3	7,56	7,79	8,62	7,47	8,72	8,38	7,41	8,38	7,76	7,75	7,62	8,1	7,96	8,29	7,59	8,09	7,38
TC1200011770.hg.1	8,05	7,32	7,69	7,46	8,06	6,9	5,89	6,04	6,39	6,84	5,76	7,37	6,88	7,03	7,66	7,75	6,89	6,79	7,59	6,92	7,38	7,26	7,92	6,91
TC1200012707.hg.1	10,06	11,33	11,31	12,01	11,61	10,61	11,87	12,41	12,44	11,66	11,18	11,53	13,61	11,68	13,63	11,53	9,96	11,09	9,7	10,68	12	10,6	11,68	10,43
TC1700010036.hg.1	5,53	5,92	6,31	5,72	5,88	5,8	6,63	6,37	6,09	7,11	6,11	6,14	6,54	5,16	6,29	6,59	6,21	6,23	6,23	6,26	6,04	6,32	6,39	6
TC1700007189.hg.1	8,83	9,81	8,9	10,99	9,42	9,45	7,75	10,39	9,26	10,4	9,51	9,1	11,06	9,57	10,74	8,36	9,74	11,3	8,87	9,32	10,79	8,41	10,48	9,11
TC1100008174.hg.1	8,53	8,66	8,38	8,59	7,97	8,36	8,48	8,72	8,57	8,65	8,46	8,33	8,9	7,81	8,74	9,05	9,06	8,19	8,34	8,26	9,28	8,53	8,26	8,53
TC1100011350.hg.1	13,3	13,03	9,21	12,47	11,81	12,33	8,16	12,67	10,98	7,21	10,94	12,4	9,45	12,73	8,06	12,96	13,77	9,67	12,86	10,93	12,58	12,96	11,41	11,81
TC0100018417.hg.1	8,75	8,56	7,73	9,05	8,73	8,4	8,43	9	8,16	9,29	9,05	7,3	11,05	8,95	10,75	8,92	7,9	9,54	9,22	8,52	8,85	8,26	8,6	7,87
TC0600007198.hg.1	7,24	7,48	7,35	7,53	7,04	7,41	7,69	7,18	7,06	7,57	7,44	7,22	7,67	7,01	7,84	7,21	7,43	8,2	7,3	7,03	7,21	6,88	7,32	7,37
TC1400009684.hg.1	8,78	9,72	9,24	8,55	9,22	9,49	8,26	9,93	9,07	9,68	9,81	9,04	10,17	9,29	9,62	8,75	9,8	9,24	8,98	9,47	8,33	9,32	9,04	8,2
TC0500011924.hg.1	8,09	7,63	7,42	7,87	7,46	8,81	6,86	8,78	7,77	8,02	8,21	7,12	7,36	7,71	7,56	7,7	8,85	8,18	7,93	8,48	7,89	8,25	8,21	7,7
TC0600013249.hg.1	6,99	7,29	7,46	7,22	6,83	7,28	7,94	7,09	7,92	7,57	6,95	7,77	7,42	7,58	7,59	7,42	7,56	7,3	7,24	7,25	7,64	7,69	7,7	7,29
TC0100016260.hg.1	7,89	8,32	8,91	8,29	7,9	9,09	8,31	8,7	8,45	8,52	8,45	8,22	8,6	8,56	8,54	7,58	8,6	8,58	7,52	8,71	7,61	8,83	8,02	8,05
TC1900011778.hg.1	7,03	6,8	6,35	6,94	6,58	7,05	6,27	6,86	7,34	6,99	6,66	6,96	6,41	6,73	6,73	6,03	7,43	7,08	7,01	6,77	6,82	6,83	6,65	7,16
TC1000011499.hg.1	10,71	10,54	10,84	11,15	10,97	9,87	10,33	10,26	8,15	10,42	10,55	9,04	9,55	10,35	9,1	11,56	12,13	11,28	10,89	10,95	10,63	10,71	11,26	11,49
TC1600007440.hg.1	13,16	12,11	12,55	13,94	12,71	12,04	13,1	12,63	13,49	12,05	12,72	11,51	12,8	12,62	12,07	13,59	13,59	13,3	13,27	12,87	13,88	13,57	14,19	12,99
TC0900011033.hg.1	6,02	6,71	6,16	6,12	6,45	5,83	7,15	6,5	7,08	5,91	6,17	6,08	6,43	6,65	7	5,47	6,21	5,78	6,31	6,36	6,24	5,59	5,91	5,65
TC1700010200.hg.1	8,1	8,31	8,89	7,74	7,77	8,62	9,6	9,05	10,36	8,83	8,67	9,75	9,22	9,35	10,62	8,66	9,11	7,66	8,63	8,55	8,39	8,32	8,56	7,94
TC1600011347.hg.1	9,18	8,74	9,9	10,92	10,03	8,89	8,58	8,79	10,28	10,49	10,08	8,63	9,8	8,84	9,56	9,55	10,6	11,11	9,18	9,94	10,95	10,66	10,41	9,31
TC0300012264.hg.1	8,01	7,7	7,79	8,2	7,65	8,05	8,79	7,5	9,03	8,14	7,29	8,32	7,72	7,87	7,95	7,9	7,98	8,6	8,13	7,53	8,47	7,72	8,11	7,81
TC0300013866.hg.1	11,43	11,33	11,24	12,13	11,58	11,56	10,59	11,42	11	11,68	11,09	11,2	10,92	11,47	11,02	11,44	11,93	12,2	11,79	11,16	12,23	11,57	11,85	11,38
TC1100013203.hg.1	8,53	7,9	8,03	7,82	8,19	8,31	8,45	8,48	8,96	8,87	8,65	9,04	8,32	8,15	8,38	8,83	7,63	8,01	8,12	8,27	8,1	8,43	8,39	7,95
TC0900010995.hg.1	11,63	12,24	11,15	12,39	11,94	12,23	10,75	12,15	10,79	11,75	12,14	11,43	11,78	11,76	11,42	11,27	13,12	11,97	11,95	11,69	12,07	12,12	12,28	12
TC0300013380.hg.1	11,14	11,07	11,24	11,94	11,6	11,28	9,39	11,68	10,63	11,14	11,23	10,2	11,22	11,15	10,75	11,22	12,21	11,5	11,23	10,82	11,53	10,94	11,47	11,96
TC1300008632.hg.1	10,72	11,06	10,36	10,96	10,61	10,8	10,7	11,25	9,75	10,29	10,98	10,14	10,92	10,89	11,14	10,69	11,79	10,13	10,76	10,62	10,42	10,04	11,26	10,04
TC0100008584.hg.1	7,98	8,42	6,51	7,66	7,94	7,65	6,52	7,76	7,21	5,83	7,58	7,13	7,62	7,37	6,63	8	7,89	7,85	7,57	7,16	7,87	7,01	7,74	8,2
TC1100011739.hg.1	12,03	10,78	10,87	11,76	11,43	11,07	9,23	10,99	9,78	11,39	11,47	10,31	11,57	10,79	11,19	10,7	11,56	12,06	12,45	11,05	11,77	11,29	11,38	11,79
TC1100013226.hg.1	9,79	10,65	9,77	9,94	9,73	10,01	10,57	10,3	9,07	8,9	10,58	9,73	10,86	9,9	10,06	10,15	10,69	9,55	9,63	10,13	9,48	8,72	10,08	10,09
TC1200007295.hg.1	8,89	9,01	8,45	9,23	9,06	9,07	8,49	8,73	8,43	8,22	8,87	9,49	8,2	9,38	8,62	8,72	8,62	9,34	9,08	8,62	8,64	8,99	9,02	9,18
TC1200007326.hg.1	8,5	8,56	8,13	9,25	8,6	8,56	9,56	8,83	9,39	9,11	8,67	9,57	8,49	9,13	9,36	8,93	8,12	9,34	8,61	8,57	8,5	8,76	8,67	8,67
TC1300007237.hg.1	9,44	9,76	9,16	9,81	9,53	9,44	8,2	9,23	8,32	9	9,09	7,92	9,03	8,87	9,49	10,14	9,92	8,72	9,42	9,56	9,52	9,57	9,29	8,92
TC2200009128.hg.1	8,16	8,4	8,09	7,68	8,4	8,82	8,36	8,47	7,76	7,78	8,07	8,69	7,86	8,01	8,05	8,42	8,36	8,3	8,29	8,06	8,01	7,59	8,31	8,25
TC0X00008136.hg.1	12,1	12,41	11,68	12,17	12,07	12,16	13,17	11,6	10,91	12,56	12,31	12,26	11,89	12,12	11,21	12,37	11,92	11,99	11,89	12,12	12,25	12,27	12,06	11,98
TC0X00008138.hg.1	7,42	7,84	8	6,89	8,02	6,25	6,36	6,48	7,27	7,24	6,34	8,23	7,2	7,81	7,87	8,26	6,13	7,04	8,15	7,33	6,92	6,55	7,73	7,89
TC0100014997.hg.1	8,12	8,84	8,06	8,7	8,72	8,21	7,35	8,87	7,84	7,94	8,66	7,37	9,21	8,53	8,43	7,78	9,97	8,86	8,46	9,39	8,1	7,82	8,73	8,82
TC0200012140.hg.1	6,29	6,64	6,76	6,16	6,86	6,89	7,47	6,54	7,13	7,5	6,62	7,75	6,97	6,79	6,93	6,78	6,14	6,2	6,5	6,38	6,33	6,66	6,57	6,12
TC0200012141.hg.1	4,56	4,11	4,15	4,92	4,22	4,34	5,71	4,48	5,44	4,74	4,22	4,7	4,5	5,29	4,68	4,36	4,53	5,29	4,78	4,52	4,62	4,65	4,86	4,31
TC1400009791.hg.1	7,86	8,18	8,56	7,95	8,22	8,64	9,14	8,59	8,29	8,41	8,8	8,38	8,23	8,46	7,21	9,03	8,92	9,16	8,13	8,61	7,88	8,74	8,44	8,02
TC1200011862.hg.1	8,93	8,84	8,72	8,83	8,65	9,43	8,49	9,21	8,16	9,3	8,7	9,44	9,05	8,49	9,36	9,09	8,86	9,51	9,18	8,98	9,25	8,67	9,21	8,99
TC1100007384.hg.1	8,03	7,98	8,42	8,81	8,33	8,59	6,99	8,46	7,23	9,18	9,04	8,15	8,99	8,41	8,01	8,32	8,79	9,05	8,18	7,98	8,77	8,56	8,13	8,22
TC0700012085.hg.1	6,31	6,21	6,67	6,36	6,59	6,42	7,38	6,5	7,06	6,8	7,18	6,42	6,46	6,83	7,03	7	7,31	6,71	6,38	6,5	6,65	6,91	6,14	6,52
TC1700007102.hg.1	8,82	9,29	9,82	10,43	9,41	9,73	8,42	10,15	10,47	9,93	10,11	8,43	9,95	9,54	9,87	9,25	11,09	10,87	9,15	9,47	10,23	9	9,72	9,43
TC1900011932.hg.1	8,14	8,16	8,01	8,6	8,31	8,12	9,25	7,41	7,46	8,4	8,34	8,12	7,79	7,39	7,37	8,32	8,33	8,49	8,28	7,97	8,78	8,37	7,81	8,26
TC1900006796.hg.1	8,06	7,34	7,4	8,58	8,7	8,26	7,66	8,41	7,72	8,37	8,55	8	8,24	7,61	7,65	8,12	9,26	8,7	7,87	7,95	8,03	8,1	8,04	8,08
TC1100012209.hg.1	6,75	7,23	7,06	6,45	6,41	6,61	7,98	6,16	7,15	5,96	6,34	7,87	6,01	7,66	6,84	6,78	6,35	6,57	6,32	6,43	6,59	6,85	6,95	6,94
TC0200006539.hg.1	5,36	5,26	5,34	4,62	5,06	5,32	7,07	5,37	6,98	5,51	5,21	6,96	5,7	5,82	6,56	5,04	5,48	5,13	5,26	5,63	5,34	5,13	5,39	5,32
TC0200008047.hg.1	9,58	9,64	9,29	9,65	9,7	9,15	6,02	8,36	6,59	8,64	9,07	8,83	8,52	9,34	9,04	9,67	9,39	9,03	9,75	8,61	9,34	8,68	9,7	9,81
TC1000007471.hg.1	7,68	8,17	8,95	8,63	8,57	7,78	8,28	8,51	7,12	7,52	7,72	6,99	7,44	7,37	6,91	9,52	8,31	8,29	7,38	8,02	8,67	9,52	8,09	7,93
TC1000007473.hg.1	7,03	7,12	6,85	7,46	7,18	7,46	7,88	6,71	7,52	6,82	7	7,66	6,74	7,2	6,26	7,6	7,46	6,74	6,87	6,86	7,94	7,38	6,91	6,94
TC1300006770.hg.1	11,94	13,08	13,8	12,81	13,04	12,29	10,32	11,99	12,03	12,72	11,5	12,62	13,45	12,12	13,1	11,57	12,93	14,03	11,45	12,49	12,78	13,26	12,89	12,81
TC1700006717.hg.1	5,69	5,46	6,42	5,51	5,43	5,95	5,79	5,34	5,32	6,11	5,69	5,84	5,17	5,58	6,44	6,16	5,16	5,94	5,41	5,41	5,55	5,31	5,6	5,55
TC1700009669.hg.1	5,46	5,65	5,58	5,31	5,51	5,61	6,04	5,42	5,91	6,46	5,43	6,15	5,96	5,47	6,31	5,78	5,34	5,52	5,77	5,95	5,46	5,45	5,67	5,47
TC1700009520.hg.1	6,87	7,11	6,49	6,85	6,63	7,07	7,06	6,86	7,07	7,23	7,5	6,92	7,18	6,52	7,35	6,74	6,19	6,94	6,89	7,14	6,81	6,87	6,75	6,58
TC1700006786.hg.1	7,65	8,41	7,75	7,37	7,74	9,26	8,34	10,12	9,51	7,41	8,06	10,35	7,21	8,36	7,48	8,29	7,23	7,77	7,74	7,87	8,92	7,31	10,46	8,47
TC1700009670.hg.1	6,62	6,85	6,68	6,72	6,81	7,08	7,61	6,6	7,74	6,96	6,44	7,43	6,7	6,9	7,18	6,81	6,58	7,06	6,72	7,02	6,95	6,82	6,54	6,41
TC0200011100.hg.1	6,24	5,91	6,06	5,66	5,56	5,94	6,76	5,74	6,49	6,76	5,83	6,49	6,04	5,81	6,12	6	5,6	5,88	5,94	5,68	5,92	5,9	6,29	5,65
TC0400008429.hg.1	8,89	9,07	8,02	9,43	9,22	9,2	6,18	8,93	6,8	8,64	9,15	8,52	8,66	9,21	8,38	8,78	8,45	9,27	8,88	8,3	9,38	8,89	8,71	9
TC1800008804.hg.1	6,59	7,38	6,65	6,93	6,92	6,75	7,37	6,34	8,1	6,94	6,32	8,67	6,36	6,88	7,91	6,39	6,63	6,68	7	6,93	7,16	7,09	7,66	6,4
TC1500008170.hg.1	7,14	7,25	7,36	7,89	7,59	7,11	8,81	7,44	8,16	7,26	7,23	7,2	9,32	6,55	8,23	7,67	7,47	7,22	7,74	8,2	7,16	7,39	6,99	6,7
TC0100007243.hg.1	7,79	7,47	9	6,95	8,13	7,51	9,79	8,39	9,33	8,08	9,22	6,98	8,1	7,77	6,65	6,36	6,81	6,4	6,49	6,63	6,39	7,19	6,82	7,6
TC0200011093.hg.1	6,98	7,02	7,02	6,5	6,67	6,76	7,5	6,6	6,96	6,67	7,16	7,14	6,8	7,06	7,01	7,1	6,65	6,91	6,59	7	6,58	7,07	6,75	6,89
TC0200011097.hg.1	7,28	7,4	7,22	7,04	7,26	7,38	7,64	7,04	7,74	7,59	7,24	7,59	7,43	6,97	7,61	7,45	6,84	7,4	7,27	7,52	7,49	7,52	7,4	7,2
TC0200015434.hg.1	8,32	8,08	7,19	7,89	8,1	7,43	8,04	7,52	7,16	7,11	7,71	7,4	7,38	7,52	7,78	7,71	7,08	7,06	7,81	7,28	7,55	7,09	7,69	7,41
TC0300010955.hg.1	7,02	7,02	7,57	7,97	7,39	8,14	6,49	7,81	7,96	8,12	7,52	6,7	7,51	7,51	7,04	7,32	7,04	7,18	6,97	7,68	7,36	7,42	7,6	6,95
TC0200015429.hg.1	7,09	6,93	8,08	6,49	7,15	7,6	8,6	8,92	8,25	7,41	8,01	8,29	7,95	7,71	8,74	8,02	6,97	6,57	6,98	6,75	6,9	6,9	7,15	6,86
TC0200015424.hg.1	7	7,76	6,78	6,39	6,39	6,1	5,64	6,07	6,74	6,63	6,13	7,16	7,4	6,66	7,16	5,8	5,55	6,21	6,92	6,86	6,51	6,75	6,16	6,63
TC1200008346.hg.1	4,51	4,81	4,96	4,27	5,69	4,36	4,66	5,79	4,82	4,38	4,49	4,97	5,44	4,66	5,3	4,65	4,62	4,42	4,27	5,08	4,93	4,32	4,73	4,49
TC0100015223.hg.1	5,5	5,68	5,96	5,65	5,61	6,05	7,22	6,21	6,55	6,31	5,91	6,22	6,01	5,76	5,91	6,13	5,32	5,53	5,88	5,88	5,94	5,52	5,85	5,7
TC1100010623.hg.1	4,52	4,57	4,63	4,55	4,49	4,8	5,27	4,73	4,99	4,65	4,79	4,64	4,59	4,83	4,74	4,75	4,66	4,5	4,53	4,97	4,49	4,54	4,55	4,46
TC1700012078.hg.1	9,64	9,02	9,1	9,69	9,63	9,41	9,15	9,38	8,47	9,07	9,26	8,44	9,59	9,3	8,81	8,88	10,34	10,24	10,25	9,74	9,29	9,02	9,24	9,63
TC0500013297.hg.1	7,34	8,91	7,31	8,68	8,34	7,51	7,56	8,34	7,65	7,47	7,78	8,08	7,54	8,13	7,83	8,37	9,37	8,23	7,53	8,43	8,2	8,29	8,94	8,15
TC0400007784.hg.1	5,59	6,19	5,55	4,77	4,9	5,41	6,41	5,2	6,21	5,57	5,27	6,62	5,75	5,7	6,8	5,33	4,94	5,07	5,45	5,55	5,7	5,54	5,97	5,59
TC0900011276.hg.1	6,33	6,52	6,78	6,05	5,67	6,22	6,29	6,27	6,83	6,88	6,41	6,74	6,46	6,38	6,38	6,79	5,42	6,13	6,38	5,98	6,47	6,67	6,61	6,61
TC1100010705.hg.1	10,11	9,85	9,8	10,5	10,17	10,07	8,33	10,18	9,82	9,68	9,79	9,23	9,22	9,91	8,81	9,58	9,63	9,69	10,3	9,1	9,52	9,21	9,67	10,22
TC0600009127.hg.1	11,82	12,38	11,66	12,35	11,65	12	12,26	12,41	10,2	11,53	11,85	11,87	11,88	12,56	11,79	10,42	11,85	11,27	11,63	11	11,85	10,67	11,82	12,92
TC1200008526.hg.1	6,28	6,55	6,23	6,98	6,48	6,2	7,69	6,25	7,45	6,45	5,67	7,02	6,44	6,64	6,71	6,74	5,89	6,71	6,58	6,57	6,91	6,17	6,4	6,41
TC1600011332.hg.1	10	9,42	9,67	10,32	10,11	10	9,67	9,41	9,72	9,35	9,21	9,6	9,48	9,66	9,46	9,81	9,94	10,21	10,17	9,76	10,08	9,9	9,73	9,48
TC0X00006607.hg.1	8,08	8,12	8,19	7,28	7,44	7,98	9,63	7,13	8,44	7,61	7,73	9,32	7,63	8,28	8,58	8,29	7,11	7,31	7,95	7,71	7,57	7,65	7,79	7,8
TC0Y00006954.hg.1	6,11	6,54	6,41	6,09	6,18	6,08	7,9	6,36	6,97	7,23	6,51	7,5	6,59	6,99	7,4	6,74	6,49	6,23	6,37	6,96	6,02	6,43	6,65	6,48
TC0X00009877.hg.1	6,02	5,8	6	5,92	6,26	6,35	5,99	6,07	5,86	6,58	6,19	5,72	5,59	5,81	6,01	6,27	5,93	6,34	6,13	6,29	6,19	6,09	6,22	6,3
TC1300008381.hg.1	5,98	5,73	5,6	5,99	5,6	5,86	6,81	5,81	6,23	6,1	5,73	6,4	6,11	5,7	6,09	6,4	5,98	5,82	5,76	6,1	5,92	5,88	5,8	5,86
TC0200009317.hg.1	6,36	6,21	6,44	6,39	6,36	6,5	7,77	6,5	7,42	6,78	6,52	6,46	6,55	6,51	6,85	6,33	6,62	6,3	6,38	6,34	6,98	6,56	6,46	6,06
TC1600010406.hg.1	10,35	10,88	9,74	10,44	9,79	9,62	9,11	9,58	8,73	10,02	10,63	9,25	9,61	9,97	9,37	9,91	10,33	9,76	11,03	9,51	9,95	10,17	9,88	9,91
TC1900006579.hg.1	5,88	6,34	6,21	6,02	5,92	6,43	6,73	6,12	6,05	6,32	6,32	6,6	6,05	5,87	6,11	6,42	6,13	6,12	6,27	6,05	6,12	6,21	5,94	6,09
TC1200007714.hg.1	4,9	4,19	4,29	4,09	4,5	4,86	5,72	3,97	4,82	4,54	4,53	5,34	4,25	4,55	4,51	5,36	4,31	4,13	4,3	4,63	4,63	4,26	4,27	4,18
TC1100012471.hg.1	9,13	9,06	10,51	8,35	9,98	9,54	7,96	9,22	8,79	9,12	8,27	9,5	8,91	7,86	7,77	7,62	8,71	8,43	8,98	8,43	8,88	8,34	9,07	10,09
TC0100015200.hg.1	6,67	7,37	7,12	7,45	6,75	7,37	7,07	7,04	7,83	7,01	7,57	6,97	7,55	7,11	7,48	6,45	7,87	7	6,47	6,85	6,61	6,7	6,92	6,82
TC1200010538.hg.1	6,92	7,63	6,99	7,31	6,72	8,76	7,22	8,87	7,58	8,08	8,94	6,29	7,53	9,36	6,55	7,29	6,58	9,68	6,74	8,12	7,51	7,72	8,36	7,32
TC0300013979.hg.1	7,09	7,52	7,11	7,4	7,65	7,44	7,79	7,62	7,54	7,66	7,51	7,18	7,15	7,22	7,31	7,19	7,83	7,21	7,52	7,64	7,18	7,16	7,11	7,27
TC0X00010506.hg.1	8,48	8,31	8,69	9,93	8,92	8,24	8,4	8,41	8,35	8,85	8,53	8,7	8,44	8,25	8,26	8,73	7,76	8,61	8,52	8,86	9,47	8,73	8,83	8,98
TC0200014190.hg.1	10,77	10,86	10,23	10,91	10,84	10,62	10,27	11,07	8,99	10,35	10,69	9,29	10,91	11,05	9,51	10,27	10,18	10,47	10,81	10,64	11,08	9,37	10,51	10,94
TC1400010690.hg.1	8,05	7,9	8,07	8,26	7,68	8,3	8,98	7,92	8,65	8,23	8,54	7,66	8,51	7,6	8,1	8,62	8,21	7,95	7,85	7,63	8,64	8,24	7,7	7,79
TC1200010292.hg.1	7,88	8,71	7,42	7,81	8,21	7,94	8,19	7,46	6,88	6,51	7,84	6,72	7,49	7,95	7,45	8,01	7,76	8,52	7,49	7,7	7,7	7,88	6,89	8,06
TC0X00010532.hg.1	7,54	8,39	7,83	8,7	8,29	9,1	9,3	9,51	9,4	8,81	8,86	7,98	7,95	9,14	8,75	8,67	8,22	9,25	7,12	9,43	8,12	7,92	8,27	8,54
TC1100012009.hg.1	10,71	10,51	12,22	10,3	10,83	11,74	12,21	12,77	11,11	11,4	12,29	10,85	11,34	11,12	12,98	11,79	10,13	10,38	10,23	10,55	10,68	10,04	11,07	10,72
TC1100013084.hg.1	10,35	10,49	11,13	9,43	10,47	11,06	10,73	12,29	10,84	10,19	11,03	9,56	10,45	10,73	11,1	9,6	8,85	9,54	9,71	9,93	9,2	8,68	10,27	9,78
TC0300012495.hg.1	8,52	9,72	8,38	9,52	9,05	9,12	8	9,69	9,72	9,36	9,33	9,08	9,32	9,44	10,35	8,88	7,9	8,73	8,6	8,78	9,21	8,89	8,74	8,15
TC0100015350.hg.1	4,96	5,22	5,29	5,65	5,37	5,93	6,89	7,14	6,84	7,59	5,63	7,04	5,73	6,98	6,23	5,41	5,4	5,25	5,25	5,72	5,55	5,74	6,09	5,35
TC0100018260.hg.1	9,62	9,14	10,02	9,15	9,53	9,87	9,44	9,55	8,45	9,48	9,4	9,39	9,27	9,25	8,75	9,04	9,87	9,77	9,6	9,87	9,19	8,87	9,77	9,99
TC1100012961.hg.1	6,44	6,21	6,82	6,29	6,42	6,56	7,43	6,33	7,23	6,94	6,56	7,63	6,63	6,45	7,38	6,82	5,81	6,49	6,61	6,49	6,64	6,17	6,73	6,28
TC1100012962.hg.1	5,65	6,17	6,21	5,88	5,55	6,27	6,15	5,85	5,24	5,58	5,42	5,55	5,53	5,25	5,67	5,72	6,25	5,56	5,74	5,81	5,67	5,54	6,21	6,19
TC0700010789.hg.1	7,39	6,72	7,65	6,25	6,98	7,01	7,71	6,7	6,81	7,14	6,55	8,02	6,5	6,8	7,82	8,13	5,8	7,89	8,13	6,74	7,21	7,26	6,69	6,87
TC0300011065.hg.1	8,91	8,61	9,46	8,32	8,98	9,12	8,73	8,79	9,28	9,95	8,75	9,05	8,33	8,66	9,49	9,62	7,74	8,61	9,04	9,08	8,65	9,12	8,95	8,15
TC0400007783.hg.1	5,93	5,86	5,79	5,78	5,99	5,86	6,38	5,62	5,81	5,29	5,72	6,57	5,92	5,5	6,43	5,62	6,04	5,77	5,12	5,3	5,62	5,66	6,13	5,56
TC0100009276.hg.1	7,62	8,28	8,41	7,73	7,86	8,08	9,72	8,57	10,46	8,14	7,66	10,2	8,04	9,88	9,37	8,68	6,98	7,57	7,37	8,11	8,18	8,15	8,39	7,83
TC0100015115.hg.1	7,71	8,52	8,48	7,59	7,66	7,81	9,14	9,02	9,88	8,52	7,73	10,15	8,31	9,44	9,29	8,8	7	8,1	7,12	7,91	8,19	8,07	8,38	8,4
TC0100009274.hg.1	7,41	7,9	8,14	7,88	7,47	8,14	9,21	8,64	9,84	8,24	7,26	9,03	7,85	8,81	9,16	8,52	7,14	7,5	7,18	8,14	8,1	7,96	7,85	7,45
TC0100009273.hg.1	7,36	7,69	7,77	7,73	6,97	7,89	8,24	7,95	9,49	8,31	7,6	9,12	7,77	8,33	8,84	7,73	6,9	7,41	7,54	7,59	7,65	7,84	7,62	7,63
TC0100018249.hg.1	8,11	8,61	8,86	8,73	8,37	8,99	8,29	9,5	10,53	9,5	8,81	10,08	9,19	9,79	9,79	9,15	7,62	8,59	7,65	8,95	8,86	9,56	8,24	7,98
TC0700013329.hg.1	8,3	8,14	8,67	8,3	8,5	8,28	8,2	8,13	9,14	8,65	8,2	9,06	8,12	8,62	9,08	8,95	8,32	8,43	8,22	8,32	8,32	8,62	8,59	8,23
TC0700013330.hg.1	9,24	8,39	8,89	8,67	8,9	8,7	9,05	8,43	9,43	9,2	8,95	8,18	8,5	8,72	9,03	9,58	7,8	8,35	8,73	8,47	9,4	8,89	8,27	8,2
TC1700008734.hg.1	12,47	12,18	12,11	12,29	12,49	11,93	11,86	11,89	11,09	11,9	12,18	11,57	12,53	11,54	12,24	11,71	12,65	12,92	12,86	12,22	12,35	12,4	11,8	12,45
TC0200013894.hg.1	10,34	10,24	10,23	10,38	10,16	10,25	8,38	10,01	8,59	9,97	9,71	10,15	10,02	10,02	9,87	9,24	10,27	10,41	10,18	9,75	9,89	10,18	10,29	10,5
TC0900012039.hg.1	9,31	9,75	9,77	9,25	9,45	9,47	10,4	9,55	9,99	9,47	9,37	10,21	9,95	9,62	9,86	10,04	9,39	9,52	9,36	9,57	9,66	9,63	9,33	9,49
TC0400007096.hg.1	10,95	11,57	10,61	11,08	11,06	10,93	11,61	10,65	10,49	11,03	10,94	11,22	11,06	11,02	10,96	10,66	10,74	10,46	10,85	10,85	10,89	10,79	10,85	11,16
TC1200012202.hg.1	12,24	11,15	11,4	11,82	11,66	12,16	10,68	11,36	10,24	10,39	10,96	11,31	10,03	11,75	10,76	11,9	11,65	11,5	12,43	11,15	11,83	10,88	11,87	11,41
TC1200012842.hg.1	12,02	11,67	11,35	12,13	11,64	11,63	9,83	10,93	9,92	11,31	11,5	10,5	10,9	11,03	10,5	11,91	11,91	12,02	12,22	11,61	12,01	11,92	11,59	11,72
TC0400012027.hg.1	9,26	9,4	8,91	9,27	8,67	9,48	9,8	9,07	8,51	9,5	8,87	10,15	9,36	8,95	8,85	7,39	9,13	9,43	9,29	9,08	9,11	9,29	9,3	9,23
TC1700012316.hg.1	14,56	14,05	13,51	14,27	14,39	13,68	12,62	14,26	13,27	13,1	13,69	12,61	14,43	13,45	13,39	13,2	14,67	15,14	14,94	14,19	13,83	14,55	14,03	14,73
TC0300012498.hg.1	10,64	11,5	11,43	11,33	11,29	10,86	10,63	11,1	11,88	10,94	11,36	10,59	11,52	10,8	11,31	10,65	11,87	11,17	11,14	11,71	11,17	11,86	11,19	10,85
TC1100011545.hg.1	10,64	10,4	10,98	11,1	10,49	10,84	11,27	11,09	11,53	11,13	11,01	10,27	11,58	10,08	10,96	10,47	11,91	11,78	11,07	11,42	10,71	10,8	10,76	10,94
TC1000007986.hg.1	12,61	12,78	12,33	13,23	12,72	13,05	12,04	13,29	12,55	12,99	12,84	12,33	13,54	12,89	13,26	12,66	13,42	13,11	12,49	12,71	12,96	12,33	13,18	13,16
TC1400006529.hg.1	7,64	8,34	8,08	8,14	7,65	8,22	7,53	8,93	9,01	8,22	8,46	8,45	9,95	8,66	9,41	7,65	9,2	8,6	7,35	8,07	7,73	7,51	7,85	7,58
TC1400010771.hg.1	9,12	9,26	9,3	8,78	9,44	9,48	8,91	8,98	9,15	9,04	8,91	8,16	8,3	9,13	8,37	8,73	8,63	9,38	8,84	8,77	9,03	8,32	9,19	8,82
TC0100017267.hg.1	9,29	9,66	8,59	9,79	9,82	9,91	6,88	10,21	8	10,32	9,65	8,7	9,68	9,12	8,77	9,08	9,61	11,04	9,11	10,55	9,37	9,94	9,43	9,94
TC0800011445.hg.1	6,38	5,72	6,14	5,08	5,53	5,94	6,5	6,31	5,67	6,28	6,31	6,95	8,16	6,68	7,95	5,83	5,65	5,49	6,26	6,1	5,79	5,15	5,99	6,04
TC0800009418.hg.1	9,96	9,94	10,86	8,81	9,99	9,8	7,3	9,07	10,3	9,3	10,65	9,48	9,31	9,72	11,02	10,96	8,38	9,01	9,45	10,01	8,67	9,69	9,1	9,54
TC2000008144.hg.1	4,64	4,71	5,02	4,69	4,81	4,68	5,71	5,27	5,28	5,41	4,93	4,31	5,44	4,97	4,51	4,44	4,75	4,58	4,99	5,07	5,02	4,77	4,9	4,62
TC0100016539.hg.1	9,68	10,17	8,88	9,18	10,12	9,7	9,2	9,45	9	9,26	10,05	10,89	9,68	8,95	10,51	10,22	8,02	8,38	9,52	9,52	9,04	9,94	8,72	8,53
TC0900011565.hg.1	12	12,03	12,21	10,81	12,27	11,28	12,34	11,56	12,75	11,25	12,02	12,59	12,73	11,54	12,72	10,36	10,07	10,52	10,99	11,23	10,93	10,78	11,68	10,35
TC0100008559.hg.1	6,98	7,65	7,63	6,97	7,15	7,37	9,42	6,92	8,89	7,01	6,87	8,42	7,11	7,63	7,81	7,74	6,28	6,91	7,34	7,27	7,22	7,21	7,38	6,97
TC1900006892.hg.1	4,62	4,5	4,91	4,35	4,67	4,49	4,37	4,44	4,96	5,05	4,85	5,03	5,38	4,84	5,05	4,81	4,8	4,77	4,73	4,65	4,73	4,37	4,85	4,59
TC1100012105.hg.1	5,72	5,89	5,25	5,2	5,79	5,06	6,68	5,44	6,73	6,41	4,79	6,7	6,24	5,35	8,49	5,69	5,51	4,98	5,55	6,36	5,75	5,38	5,56	5,16
TC1900009607.hg.1	6,37	6,41	6,42	5,82	6,02	6,21	6,75	5,96	6,73	6,56	6,26	6,51	6,32	6,47	6,47	6,34	6,05	6,31	6,39	6,26	6,3	6,13	6,4	6,72
TC0100006849.hg.1	8,24	7,92	8,63	7,58	7,88	9,1	8,76	8,32	9,44	8,32	8,85	8,63	8,01	8,74	8,9	8,69	7,25	7,57	8,29	8,27	8,25	8,09	8,28	7,73
TC1900007020.hg.1	7,12	6,96	7,29	6,26	6,62	6,71	7,76	6,75	7,22	6,62	6,62	7,48	7,3	6,39	7,23	7,37	6,11	6,83	7,08	7,11	6,73	6,44	6,63	6,84
TC1200012567.hg.1	6,81	7,26	6,9	6,37	6,31	7,14	7,47	6,63	7,1	7,43	6,84	7,9	6,74	7,03	7,31	7,12	6,85	6,61	6,74	7,03	7,27	7,02	7,22	6,77
TC0800010252.hg.1	7,87	7,5	7,7	9,14	7,49	8,43	8,95	8,12	9,37	8,6	7,37	8,5	8,21	7,23	8,19	7,79	7,36	7,5	8,21	7,52	8,97	7,69	8,21	8,3
TC0400008450.hg.1	11,25	12,93	11,85	9,53	11,67	10,16	12,23	11,48	9,65	10,93	11,25	13,18	12,08	10,5	13,76	9,74	8,41	9,2	10,1	9,97	9,38	9,04	9,16	10,56
TC0400008455.hg.1	8,75	11,37	9,24	6,83	8,73	7,6	10,31	7,47	6,41	8,25	8,04	10,5	8,99	7,35	9,88	7,4	7,06	6,63	6,98	7,15	6,99	6,94	7,19	8,17
TC1000010727.hg.1	12,28	14,1	11,23	13,17	13,11	13,1	11,59	12,66	10,33	12,37	13,13	11,31	11,4	12,63	10,83	14,05	10,77	11,61	11,96	13,37	12,91	13,33	12,29	13,11
TC1000010728.hg.1	7,41	8,52	6,4	7,12	7,57	7,93	6,65	7,25	6,96	7,44	8,28	7,86	6,98	7,74	6,91	8,3	5,63	6,5	7,57	7,32	7,63	7,93	6,89	7,93
TC0200010253.hg.1	8,4	8,26	7,55	8,24	8,21	8,72	8,25	8,03	7,42	8,07	8,29	7,97	7,89	8,68	8,22	8,06	7,34	7	7,78	7,63	8,12	6,87	7,55	7,66
TC1500010755.hg.1	8,41	8,27	8,79	7,38	8,54	8,78	7,12	8,39	7,97	8,39	7,83	8,59	8,08	8,62	8,27	8,6	7,27	7,34	8,23	8,12	7,72	7,5	7,54	8,28
TC0500007811.hg.1	5,82	5,83	7,33	5,93	6,01	6,26	7,99	6,23	8,5	6,52	6,21	6,43	6,67	5,9	6,44	6,9	5,88	6,29	6	6,8	6,17	7,23	5,85	5,93
TC2000009890.hg.1	8,04	9,24	7,77	8,51	8,44	8,21	7,67	8	8,9	7,79	8,46	8,37	8,95	8,15	7,83	8,98	9,24	7,97	8,12	8,97	8,44	8,8	8,54	8,64
TC1700008344.hg.1	4,92	5,36	5,56	4,96	5,01	5,87	5,37	5,21	5,75	6,31	4,58	6,94	5,01	6,91	4,89	6,36	5,1	5,03	4,58	5,77	5,03	5,82	5,33	5,23
TC1700009504.hg.1	10,28	9,57	10,64	9,42	9,55	9,63	7,42	10,15	7,68	9,58	9,61	8,41	9,22	9,85	9,74	9,47	9,72	10,7	10,3	9,37	9,33	9,43	9,84	9,48
TC0500010169.hg.1	10,19	10,35	11,61	10,75	10,91	10,27	9,32	11,32	10,12	10,85	10,95	10,01	10,43	11,08	10,52	11	12,02	11,41	9,81	11,48	10,66	10,87	11,59	11,35
TC0500008854.hg.1	10,93	10,56	9,76	10,52	10,78	10,36	8,16	10,16	8,11	9,56	10,13	9,27	9,46	10,02	9,25	10,42	10,19	10,27	10,76	10,5	10,08	10,2	11,03	10,3
TC0700008321.hg.1	12,72	12,64	12,61	12,2	12,02	12,23	11,36	12,28	9,78	11,88	12,69	12,07	12,4	12,4	12,19	12,29	12,2	12,31	12,59	11,34	12	12,06	12,06	12,77
TC1100009081.hg.1	6,48	6,13	6,11	5,86	6,54	6,68	6,52	6,14	6,83	6,11	6,8	6,67	5,95	6,55	6,55	5,8	7,02	6,48	6,31	6,3	6,4	6,09	5,97	6,39
TC1900011685.hg.1	6,31	6,22	6,14	6,38	5,94	6,46	6,85	6,39	5,88	6,77	6,19	6,18	6,38	5,97	6,54	6,94	6,27	6,52	6,39	6,59	6,46	6,33	6,33	6,36
TC1200012543.hg.1	8,46	8,02	8,24	8,4	8,37	8,27	8,92	8,14	7,97	8,26	8,71	7,68	8,41	7,42	8,22	8,41	8,46	9,12	8,99	8,06	8,25	8,07	8,59	8,22
TC0200016319.hg.1	9,8	9,03	9,31	9,55	9,87	9,52	8,63	9,15	10,56	9,74	9,5	8,88	9,17	8,95	8,8	8,65	9,46	8,9	10,2	10,02	9,63	9,46	9,4	9,85
TC0700010352.hg.1	9,35	9,54	9,63	9,69	9,49	9,97	7,27	10,26	7,97	10,14	9,6	8,82	9,6	9,39	10	9,47	9,11	9,76	9,09	9,72	8,95	9,9	9,42	9,36
TC0500011125.hg.1	10,17	10,3	9,76	9,49	10,43	10,39	7,84	10,3	7,74	9,49	10,61	9,14	9,51	10,19	9,56	10,39	10,11	9,9	10,02	10,58	9,43	10,04	10,39	9,35
TC1000011400.hg.1	4,49	5,16	4,73	4,55	4,57	4,73	5,71	4,59	5,62	5,33	4,77	5,93	4,9	4,76	4,81	5,07	4,97	4,6	4,7	4,68	4,81	5,35	4,83	4,72
TC1000008580.hg.1	7,38	7,28	7,17	7,71	7,37	7,61	8,1	7,68	6,85	7,97	7,71	7,11	7,94	7,11	7,49	7,54	7,37	7,86	7,84	7,66	7,64	7,11	7,54	7,59
TC0600008764.hg.1	7,86	7,94	8,53	7,97	7,79	8,45	8,22	8,14	7,88	7,94	7,72	8,77	7,5	8,55	7,87	8,8	7,69	7,57	8,12	7,71	7,99	8,32	8,81	7,5
TC0700008898.hg.1	5,68	5,54	5,16	5,59	5,61	5,89	6,45	6	6,74	5,64	5,86	6,51	5,78	5,23	6,18	5,72	5,48	5,77	5,31	5,93	5,66	5,8	6,01	5,81
TC1400010270.hg.1	4,72	4,46	5	4,63	4,82	4,74	4,96	4,84	5,38	5,08	4,97	5,04	4,94	5,02	4,79	4,95	4,91	4,76	4,58	4,51	4,92	4,99	4,71	4,67
TC1300009810.hg.1	12,18	11,81	11,49	11,77	12,1	11,72	10,53	11,32	11,47	11,45	11,2	11,22	11,42	11,26	11,08	11,79	11,45	10,57	11,71	11,99	12,03	11,94	12,2	11,88
TC1600011263.hg.1	10,32	9,4	9,93	9,97	9,79	10,43	8,74	9,97	10,27	10,76	10,2	10,16	9,86	9,95	10,26	9,89	10,08	9,62	10,15	9,97	10,07	10,08	9,87	9,89
TC1800009215.hg.1	12,36	12,66	12,51	12,89	12,4	12,56	11,09	12,36	11,04	12,35	12,25	12,48	12,41	12,67	12,22	12,12	12,07	12,24	12,09	12,22	12,55	12,47	12,56	12,37
TC1200008814.hg.1	10,78	11,05	10,17	11,14	10,8	11,6	9,62	11,08	6,66	10,23	10,97	10,02	9,78	11,06	10,26	11,18	10,96	10,89	11,25	9,75	10,78	9,46	11,28	11,09
TC1700007429.hg.1	7,01	6,63	7,04	6,55	7,07	7,2	7,01	6,76	7,15	7,43	6,5	6,95	7,16	5,96	6,84	6,67	6,94	7,33	7,65	7,34	6,89	7,19	6,97	7,43
TC0100014566.hg.1	9,14	8,9	8,63	8,95	8,47	8,37	7,37	8,86	5,77	8,36	8,47	8,67	8,87	8,19	8,59	8,26	8,58	8,59	8,78	7,8	8,27	8,19	8,46	8,71
TC1100008126.hg.1	10,56	9,73	10,04	9,78	9,93	9,99	9,23	9,71	9,63	10,15	10,11	8,86	9,39	9,42	9,29	10,01	10,12	9,71	10,8	10,49	9,95	10,1	9,89	10,24
TC1000009685.hg.1	7,98	8,01	8,25	8,6	8,1	8,66	8,26	8,71	8,56	9,11	8,58	8,41	7,66	8,2	8,49	8,88	8,67	8,78	8,32	8,19	8,6	8,36	8,65	8,61
TC0400010995.hg.1	11,96	11,93	11,82	11,68	11,55	11,5	11,97	11,48	10,19	11,56	11,68	11,82	11,06	11,59	11,85	12,22	11,49	11,69	12,08	11,25	11,66	11,49	11,62	12,29
TC0900010056.hg.1	8,09	6,96	5,81	7,9	6,78	9,22	7,06	6,92	7,15	9,23	9,39	7,95	6,59	8,87	6,52	6,26	8,4	8,42	8,71	6,6	8,48	6,96	7,11	6,92
TC0900006986.hg.1	6,33	5,98	5,39	6,05	5,67	6,96	6,74	5,36	6,76	7,72	6,8	7,32	6,65	7,84	6,32	5,83	7,37	6,6	6,42	5,37	6,94	5,08	6,57	5,77
TC0900012151.hg.1	6,32	6,67	6,6	6,83	6,22	6,96	8,23	6,04	8,27	7,87	6,88	7,07	6,13	6,96	7,37	6,25	7,17	6,09	6,09	6,14	6,68	6,63	6,49	6,37
TC0900007472.hg.1	7,04	6,62	6,92	7,35	8,01	7,14	6,65	6,95	6,24	7,84	6,7	6,14	6,7	7,2	6,42	6,97	7,08	7,26	6,82	6,73	7	7,61	6,65	6,82
TC0900010284.hg.1	7,88	7,79	8,26	7,92	9,1	8,14	7,76	7,88	7,76	9,03	8,08	7,75	8,16	8,44	7,8	8	7,93	8,51	7,87	7,67	7,85	8,69	7,9	7,83
TC0900012126.hg.1	7,64	7,32	7,83	7,52	7,79	8,2	7,19	7,67	6,73	8,33	7,55	8,01	8,04	8,4	8,21	8,02	7,56	8,2	7,49	6,65	7,93	7,92	7,12	7,23
TC0900012135.hg.1	7,01	6,79	7,02	6,84	7,23	7,31	6,66	6,69	7,05	7,72	6,67	6,81	6,8	7,57	6,48	7,17	6,57	7,18	6,81	6,64	7,15	7,44	7,08	6,54
TC1800009218.hg.1	8,65	8,55	8,78	9,07	10,37	9,32	8,58	8,77	8,23	9,53	8,54	8,83	8,76	9,06	8,6	9,46	8,86	10,02	9,47	8,6	9,72	9,98	9,05	8,93
TC1000011368.hg.1	8,56	8,3	8,18	9,9	7,74	8,15	9,78	7,06	5,74	8,14	6,48	7,37	6,33	7,23	6,17	7,67	8,84	9,75	8,2	7,08	9,83	8,03	7,99	10,93
TC0200016712.hg.1	7,16	6,26	7,2	6,79	6,27	7,29	6,9	6,42	6,81	6,77	6,26	6,66	6,29	6,79	6,72	6,9	6,52	6,8	7,22	6,86	6,65	6,87	6,92	6,7
TC1900006680.hg.1	6,43	6,51	7,16	6,43	6,72	6,88	7,57	6,47	6,92	7	6,78	7,02	6,8	6,73	7,23	7	6,75	7,32	6,91	6,75	6,46	6,86	6,42	6,75
TC1000010113.hg.1	10,8	10,92	11,15	9,87	10,64	10,69	11,17	10,2	10,37	11,3	11,35	10,92	10,19	10,8	10,23	12,8	11,3	11,49	10,95	11,24	10,34	11,55	10,52	11,7
TC1900010360.hg.1	8,05	7,81	7,85	8,1	8,01	7,66	8,34	7,79	6,95	6,66	7,79	6,85	7,82	7,37	7,11	8,37	8,15	8,16	8,37	7,69	7,56	7,53	7,32	8,21
TC0300010413.hg.1	11,38	11,46	10,5	12,06	11,15	10,17	10,48	10,55	9,4	10,29	10,27	10,91	10,47	10,46	11,09	10,38	9,65	11,36	11,28	10,73	11,51	11,31	11,15	10,58
TC1800008287.hg.1	9,12	9,01	9,25	7,72	8,88	9,23	7,79	9,08	10,86	9,77	9,73	9,96	9,45	9,4	9,83	8,07	7,23	8,76	8,79	8,71	7,82	8,93	7,19	8,2
TC1000007305.hg.1	7,31	8,87	8,95	8,42	10,65	8,67	8,75	9,25	9,04	7,93	10,14	7,19	7,07	8,36	5,86	10,68	10,45	6,26	7,25	9,66	7,21	11,19	8,07	9,16
TC1800006806.hg.1	14,63	11,9	13,2	10,68	12,82	11,06	14,75	11,24	7,6	10,02	13,03	9,19	9,73	10	8,41	14,89	13,16	11,69	14,92	14,26	11,69	12,3	15,04	15,09
TC0200014345.hg.1	5,85	7,23	6,47	6,29	6,15	6,38	8,54	6,71	7,74	6,1	6,18	8,76	6,75	7,23	7,9	6,06	6,56	6,25	6,01	6,92	6,04	6,82	6,6	6,29
TC0500011160.hg.1	7,85	7,52	8,2	6,58	7,25	7,14	7,12	7,21	8,23	6,95	7,06	9,38	7,23	9,64	7,98	8,15	6,39	7,72	7,46	7,17	6,9	8,21	8,39	7,18
TC1200007644.hg.1	4,48	4,51	4,51	4,14	4,18	4,24	4,73	4,15	4,27	4,94	4,38	4,84	4,24	4,07	4,66	4,66	4,13	4,37	4,22	4,48	4,11	4,92	4,46	4,25
TC0500006753.hg.1	4,56	4,58	4,71	4,36	4,74	4,75	4,44	4,46	4,76	4,91	4,76	4,72	4,62	4,49	4,67	4,76	4,32	4,51	4,61	4,44	4,58	5,03	4,72	4,25
TC0100015597.hg.1	5,09	4,83	4,81	4,6	5,05	5,18	5,59	4,88	5,14	5,3	5,25	5,25	5,02	5,33	5,04	4,83	4,54	4,92	4,99	5,19	5	4,79	4,93	4,8
TC0500011277.hg.1	4,86	5	5,23	5,12	4,76	5,07	6,24	5,17	5,81	5,3	4,85	5,58	5,07	5,33	5,24	5,35	4,97	4,86	5,03	4,91	5,31	5,08	4,99	5,02
TC1500008002.hg.1	4,52	4,01	4,67	4,62	4	4,46	5,73	4,69	4,67	5,29	4,09	5,7	4,55	4,64	5,59	5,05	4,62	4,53	4,44	5,16	4,92	4,59	4,64	4,54
TC0100015593.hg.1	6,73	6,82	6,67	6,06	6,46	6,91	7,35	6,24	7,14	6,91	6,75	7,19	6,86	6,92	7,6	6,19	6,45	6,39	6,72	6,6	6,54	6,43	6,42	6,38
TC0200008534.hg.1	13,72	13,21	12,55	13,23	13,72	12,96	11,56	12,34	10,02	12,48	13,01	12,35	11,84	12,93	11,87	13,8	11,32	12,9	13,5	12,78	13,03	13,33	12,89	13,18
TC0200008536.hg.1	12,65	12,4	12,21	12,08	12,61	12,59	9,77	11,98	11,33	12,7	12,78	13,38	11,54	13,07	12,31	12,29	10,81	12,38	12,39	11,47	11,98	12,77	12,16	12,32
TC0200013567.hg.1	14,61	14,03	13,82	13,95	14,57	14,21	13,13	13,26	12,5	14,01	13,93	14,59	12,75	14,22	13,41	14,74	12,4	13,81	14,51	13,65	14,13	14,43	14,01	14,01
TC0200016710.hg.1	13,69	13,42	13,18	13,39	13,53	13,92	12,61	12,78	12,37	13,35	13,74	13,35	12,55	13,79	13,04	14,49	12,21	13,27	13,6	13,47	13,49	13,69	13,25	13,43
TC0400009525.hg.1	10,89	10,52	10,94	9,81	10,8	10,31	9,4	10,64	10,83	10,27	11,15	10,91	10,53	11,08	10,11	9,41	9,9	10,07	10,21	9,87	10,21	10,74	10,09	10,17
TC0200016713.hg.1	7,9	7,46	7,29	7,52	7,55	7,51	6,31	7,23	6,97	7,34	7,41	7,25	7,17	7,19	6,86	7,28	7,78	7,3	7,79	7,6	7,22	7,46	7,45	7,64
TC1700011114.hg.1	11,9	12,21	12,63	11,89	11,99	11,88	12,31	12,15	12,78	12,22	12,21	12,23	13,21	12,3	12,97	11,85	11,93	12,57	12,07	12,43	11,68	12,25	11,54	11,97
TC1100008627.hg.1	8,34	9,35	7,69	9,24	9,14	8,12	6,28	8,61	7,74	7,68	9,24	7,37	8,07	8,43	7,72	8,33	9,4	8,01	8	8,99	8,83	8,52	8,93	8,28
TC0200010345.hg.1	8,62	8,54	10,43	8,82	8,7	9,02	9,61	8,5	8,77	8,5	8,61	7,84	8,27	7,41	8,74	9,53	8,77	7,97	7,97	8,67	9,02	8,43	8,7	9,56
TC0200015336.hg.1	9,44	9,29	9,85	9,21	9,63	9,51	9,29	9,32	8,31	8,86	8,43	9,66	8,54	8,02	8,95	8,82	9,29	8,82	8,88	9,01	9,43	9,23	9,3	9,86
TC0100016438.hg.1	5,96	5,92	6,85	5,67	6,42	6,06	7,49	5,67	6,99	6,86	5,85	7,11	6,37	6,45	5,72	6,42	5,76	6,29	5,82	6,32	5,83	6,6	6,49	6,12
TC0800011259.hg.1	8,68	8,84	7,86	9,66	7,85	8,51	8,14	8,55	9,51	8,67	8,82	8,11	9,48	8,59	9,68	8,93	9,03	8,88	8,51	8,56	9,07	7,89	9,03	9,77
TC1100008804.hg.1	8,51	9,26	9,5	9,37	9,17	8,95	8,22	9,05	8,68	9,48	9,57	8,9	9,22	9,32	8,88	8,89	9,06	9,1	8,58	9,3	9	9,27	8,99	9,06
TC0400011791.hg.1	11,13	10,57	10,96	11,26	11,47	9,36	8,56	10,44	7,95	10,56	10,29	10,01	10,01	9,98	10,24	10,16	9,92	11,62	11,29	10,62	10,43	11,37	10,77	11,57
TC1200010902.hg.1	8,28	7,72	7,5	7,89	7,75	7,62	6,22	7,4	6,8	7,67	7,79	6,95	7	7,89	7,19	7,92	7,94	8,82	8,78	8,49	7,6	7,98	7,49	7,94
TC1200010903.hg.1	6,67	7,17	7,16	7,99	7,33	7,16	5,95	6,33	8,11	6,97	7,61	6,84	7,41	7,59	6,48	6,62	7,08	7,97	6,79	7,09	7,4	7,26	7,24	7,22
TC0200007978.hg.1	4,94	5,31	5,04	4,82	4,94	5,14	6,01	5,16	6,21	5,01	5,41	6,34	6,12	5,3	5,26	5,45	4,75	5,06	4,8	4,98	4,81	5,3	4,66	4,77
TC2200009347.hg.1	7,1	6,85	7,14	7,18	7,44	7,1	7,09	7,52	6,96	6,97	7,08	7,69	7,11	6,75	6,76	7,04	7,6	7,1	7,34	7,01	7,02	7,29	7,06	7,23
TC0500010795.hg.1	4,93	5,15	5,13	4,8	4,96	5,42	4,99	4,91	6,22	5,11	4,85	5,64	5,14	4,89	5,53	5,16	5,06	4,89	5,34	5,29	5,22	5,04	5,37	5,4
TC2000009618.hg.1	5,77	5,24	5,62	5,27	5,12	5,47	6,58	5,08	7,08	6,04	5,96	5,39	6,39	5,06	6,36	5,72	5,55	5,67	5,54	5,86	6,04	5,88	5,6	5,48
TC0700006636.hg.1	5,09	5,19	5,16	4,79	4,66	5,3	5,82	4,7	5,33	4,98	5,26	5,66	4,86	5,45	4,98	5,34	4,79	4,66	5,04	5,02	4,92	4,68	4,75	4,9
TC1800006720.hg.1	5,94	6,82	6,69	6,39	5,8	6,84	6,76	6,73	6,08	6,98	5,86	6,84	6	7,21	6,39	5,71	5,76	5,87	6,63	6,99	5,88	6,46	6,47	6
TC1500009090.hg.1	6,72	6,69	5,97	6,47	6,16	6,59	6,77	6,2	6,65	6,42	6,45	7,11	6,79	6,45	6,94	6,64	6,19	6,89	6,71	6,47	6,71	6,54	6,74	6,96
TC0100012477.hg.1	6,95	7,05	7,24	6,47	6,79	6,91	8,25	7,19	7,7	7,56	6,95	7,3	7,04	7,14	7,35	7,13	6,4	7,03	6,93	7,29	6,98	7,06	6,69	7,13
TC0600008168.hg.1	6,25	6,09	6,67	5,87	5,97	6,43	6,74	5,71	6,88	6,75	5,7	6,74	5,93	6,62	6,27	6,07	5,92	5,72	6,05	6,31	6,36	5,93	5,99	5,73
TC0600007774.hg.1	10,97	11,08	11,01	10,69	10,79	11,36	9,29	11,38	10,73	11,64	11,61	10,55	10,65	11,62	11,63	11,23	11,39	10,85	11,21	10,72	11,26	10,69	10,92	11,16
TC1200011657.hg.1	6,97	7,66	6,85	7,83	7	6,99	7,65	7,21	7,12	6,4	7,67	7,5	7,75	7,65	6,84	7,27	9,16	7,92	7,24	7,83	6,92	7,61	7,68	7,31
TC1600011474.hg.1	8,19	7,38	7,11	8,28	8,15	7,66	7,98	8,09	8,07	7,52	7,47	7,13	7,19	7,3	7,25	7,75	7,6	7,97	8,34	7,62	8,5	8,44	8,2	7,51
TC1600007149.hg.1	3,9	4,65	4,19	4,05	3,94	4,3	4,57	4,82	4,65	4,09	4	4,22	4,23	3,96	4,33	3,92	3,91	3,85	3,84	4,28	3,97	4,04	4,47	4
TC0900010980.hg.1	7,31	6,86	7,72	6,94	7,26	6,34	7,76	7,12	7,84	6,98	6,81	7,16	7,37	6,9	7,21	6,98	5,93	6,92	7,24	7,2	6,5	6,92	7,08	6,99
TC0300014062.hg.1	5,33	5,34	5,96	5,15	5,07	5,53	6,83	5,38	6,8	5,67	5,54	6,85	5,7	5,69	6,18	6,29	5,41	5,3	5,68	5,05	5,19	5,94	6,46	5,48
TC0300014063.hg.1	8,54	8,61	8,46	8,49	8,59	8,76	9,22	8,53	9,34	9,05	9,05	8,92	8,14	8,35	9,31	8,94	8,02	8,2	8,35	8,64	8,64	8,89	8,33	8,65
TC0200010837.hg.1	10,53	11,11	10,5	10,86	10,83	11,03	11,57	10,62	9,22	10,98	10,67	10,36	9,34	11,01	9,91	10,7	10,14	10,59	10,58	11,24	10,97	10,05	11,05	10,74
TC0700007198.hg.1	10,46	9,29	9,38	10,16	9,59	8,08	8,11	6,66	7,12	7,67	7,2	9,11	9,03	8,92	8,01	10,8	10,43	10,9	10,49	9,86	9,79	9,71	10,03	10,62
TC0700007201.hg.1	6,68	6,96	7,03	6,57	6,54	6,76	8,37	7,01	8,15	6,87	7,23	7,65	6,86	6,25	7,22	7,47	6,35	7,08	7,28	7,32	6,94	7,02	7,11	7,4
TC1100008257.hg.1	11,1	9,65	9,89	10,66	10,28	12,18	10,68	11,98	10,33	11	12,55	8,67	8,91	12,08	7,99	10,68	9,41	11,13	11,84	9,29	10,13	10,4	10,33	11,63
TC1200012741.hg.1	7,13	7,13	7,09	6,8	7,29	6,94	7,91	7,56	7,25	6,73	7,05	7,91	7,8	6,81	7,78	6,45	6,49	7,01	7,23	6,89	6,99	6,73	6,47	7,24
TC1100007106.hg.1	6,42	7,48	7,38	6,14	6,42	7,07	7,96	7,2	8	7,09	6,61	8,14	7,6	8,1	7,93	6,56	6,85	6,45	6,55	7,07	6,1	6,24	7,32	6,75
TC1200008601.hg.1	4,93	5,81	5,15	4,71	5,18	5,16	6,11	5,07	6,44	5,27	4,92	5,94	5,93	4,77	5,99	5,22	5,85	5,08	5,2	5,44	4,98	4,91	5,49	5,5
TC1100007063.hg.1	4,95	5,18	6,16	4,46	5,49	5,35	5,97	5,39	5,42	6,32	5,68	5,74	5,51	6,65	6,88	4,68	5,36	7,42	5,11	6,84	4,53	4,73	6,83	4,8
TC1200007418.hg.1	10,47	11,03	11,13	11,01	10,88	10,48	8,61	11,33	8,03	9,96	10,69	11,19	12,69	11,15	11,99	10,63	11,67	10,91	10,53	10,14	10,36	10,08	10,6	10,42
TC1200007421.hg.1	7,8	8,24	8,12	7,14	7,07	7,26	8,09	6,85	6,47	8,31	8,18	8,23	7,85	7,98	8,24	7,04	8,18	7,61	7,3	7,21	7,22	7,63	7,69	7,2
TC0200011391.hg.1	6,66	7	6,93	7,02	7,03	6,97	7,7	7,28	7,61	6,94	6,88	7,7	6,93	7,42	7,11	6,87	7,09	6,49	7	6,93	7,03	6,92	6,64	6,83
TC1900009963.hg.1	8,32	7,56	8,25	7,47	7,46	7,61	8,34	7,35	8,19	8,38	7,63	7,99	7,81	7,54	8,27	8,28	7,68	7,71	8,13	8,05	7,76	8,27	7,67	7,6
TC1100009667.hg.1	7,17	6,77	6,48	7,23	6,7	7,03	6,33	6,41	7,06	7,68	6,68	6,64	6,75	6,33	6,94	6,66	6,82	6,89	6,9	6,47	7,19	7,06	6,82	6,73
TC0300013962.hg.1	9,21	9,69	9,3	9,69	9,66	9,16	8,82	9,68	8,94	8,94	9,73	9,35	9,3	9,62	9,45	9,52	9,74	9,81	9,65	9,52	9,49	9,77	9,58	9,44
TC0300013963.hg.1	5,57	5,37	5,77	5,2	5,39	5,56	6,18	5,22	6,42	6,08	5,4	6,51	5,42	6,23	6,01	6,1	5,14	5,42	5,56	5,74	5,27	5,42	5,69	5,26
TC0X00009025.hg.1	10,42	11,7	10,31	11,23	11,94	10,33	10,51	11	10,68	11,11	12,03	10,98	10,5	10,69	11,97	11,69	14,02	12,13	10,9	11,16	11,08	12,33	11,5	11,95
TC1500009865.hg.1	12	12,65	12,66	12,71	12,5	12,09	8,8	12,72	12,69	12,78	12,4	11,85	13,13	12,48	12,14	11,42	13,09	12,93	12,25	12,82	12,51	13,6	12,67	12,59
TC0900008173.hg.1	11,44	11,75	11,8	11,6	11,4	11,72	9,77	12,14	9,81	12,05	11,64	11,02	12,46	11,43	12,14	11,49	11,73	11,82	11,27	11,64	11,13	11	11,36	11,71
TC0400012312.hg.1	5,73	6,26	6,11	5,95	6,31	6,11	7,16	6,01	6,63	5,98	5,97	6,04	6,22	5,93	5,53	6,27	6,69	6,87	5,79	6,19	6,41	6,52	6,22	5,98
TC1200007521.hg.1	6,23	5,48	5,54	6,05	6,16	5,03	4,95	5,82	7,21	5,94	6,18	5,98	6,22	5,98	6,5	5,74	6,07	5,93	5,59	5,46	6,09	6,57	6,07	5,72
TC0100015725.hg.1	8,6	8,3	7,33	8,11	8,38	8,57	8,66	7,84	8,32	8,79	7,96	8,84	8,07	8,4	7,49	7,99	7,13	8,01	7,92	8,33	8,12	8,23	8,47	7,9
TC1500010407.hg.1	11,44	11,78	10,67	9,9	11,06	12,53	8,93	12,44	11,93	11,19	13,27	10,64	10	12,74	11,56	14	9,15	9,04	11,79	11,71	11,91	11,93	9,7	10,79
TC0200007908.hg.1	15,18	14,15	15,14	14,98	14,83	14,63	12,78	14,74	15	14,32	14,35	14,63	13,49	14,93	15,49	15,79	13,58	14,58	14,24	13,85	15,55	14,45	15,72	14,33
TC0400011144.hg.1	9,84	10,19	9,7	8,31	9,43	9,33	7,52	10,04	7,62	8,18	7,87	9,42	10,14	10,04	10,32	9,75	8,14	7,91	8,63	8,68	8,69	7,18	9,54	9,34
TC1000007509.hg.1	7,56	7,6	7,44	7,14	7,28	7,87	8,88	7,39	8,53	7,94	8,46	7,74	7,24	7,73	7,43	8,2	8,36	7	7,33	8,04	7,52	7,71	8	7,55
TC0900007576.hg.1	15,35	15,53	15,29	13,02	14,53	14,79	15,89	15,31	13,32	14,34	14,99	15,42	15,76	15,36	16,37	13,35	12,14	12,89	14,13	13,69	13,1	12,9	13,62	13,77
TC1500009636.hg.1	12,6	12,55	12,6	12,36	12,52	11,54	11,36	12,61	10,25	11,88	11,76	12,3	12,92	12,24	13,27	12,09	12,92	12,63	12,64	12,42	11,97	11,89	12,33	12,25
TC0500010628.hg.1	8,72	8,21	8,96	8,65	9,21	8,89	7,86	9,43	8,62	9,21	8,25	8,72	8,8	8,6	7,9	8,47	8,21	8,41	8,63	8,21	8,9	9,27	8,45	8,87
TC0400007933.hg.1	7,26	8,22	7,15	8,45	7,61	9,24	6,81	8,59	8,11	8,88	9,18	8,56	8,4	9,14	7,77	8,13	7,5	7,12	6,52	7,88	7,75	7,68	7,48	7,48
TC0200012971.hg.1	7,95	7,81	8,72	8,04	7,67	8,09	8,42	7,96	9,15	8,73	8,17	8,87	7,91	7,93	8,65	8,52	7,73	7,98	8,11	8,05	8,29	8,6	8,68	8,18
TC0200016469.hg.1	10,24	9,94	10,59	10,29	10,46	10,06	10,58	10,35	11,06	10,26	10,01	9,83	10,05	9,57	11,52	10,63	10,38	10,11	10,23	10,35	10,39	10,29	10,3	10,07
TC0400011744.hg.1	13,31	12,82	12,64	12,02	12,87	11,98	12,16	12,86	11,17	11,68	12,04	12,49	13,35	12,26	13,52	12,32	12,43	12,01	12,68	12,15	11,89	11,1	12,28	12,02
TC0500012498.hg.1	7,88	7,66	7,31	8,21	7,28	7,47	6,75	7,45	7,39	7,22	6,96	7,97	8,16	6,88	7,8	6,34	7,64	7	7,51	6,85	7,85	6,97	7,38	7,3
TC1000011020.hg.1	8,81	9,35	9,02	8,8	8,69	8,66	9,84	8,93	8,42	8,84	9,08	8,43	8,51	9,26	8,82	8,36	9,22	9,1	8,89	8,55	9,03	8,87	8,83	8,88
TC1000012550.hg.1	5,22	5,25	5,29	5,59	5,53	4,92	5,97	5,36	7,04	5,33	5,05	5,94	6,31	5,53	5,69	5,44	5,62	5,4	5,21	5,37	5,92	5,39	5,65	5,14
TC1000012551.hg.1	7,9	7,8	7,34	6,96	7,45	8,78	6,92	7,88	10,37	9	8,52	8,6	7,52	7,85	7,98	8,06	6,63	7,18	7,07	7,98	7,58	7,85	8,98	7,87
TC1000012454.hg.1	8,09	8,01	8,11	6,95	7,46	8,71	8,2	8,22	9,95	9,33	8,84	8,81	7,75	8,68	8,24	8,24	7,63	7,76	7,45	8,12	7,88	7,9	9,43	8,28
TC0100009934.hg.1	9,24	10,08	7,83	11,87	11,31	8,79	8,01	9	9,77	10,53	10,06	8,41	8,76	8,89	7,35	9,77	10,23	13,09	9,27	9,44	11,38	12,72	10,68	9,36
TC0400009253.hg.1	6,28	5,93	6,89	6,14	5,99	5,83	6,75	5,86	7,15	6,39	6,2	6,75	6,02	6,8	7,05	6,64	6,34	6,43	6,39	6,71	6,35	6,78	6,85	6,33
TC1000011203.hg.1	14,14	14,39	14,29	13,95	14,57	14,16	14,59	14,84	14,49	14,34	14,35	14,13	14,83	13,95	14,68	15,08	14,83	13,74	14,07	14,75	13,95	14,2	14,04	13,7
TC0800011691.hg.1	6,42	6,28	5,52	5,54	6,61	6,4	8,05	5,51	7,57	5,69	5,64	7,3	6,56	5,76	7,55	6,99	5,95	5,88	6,76	6,63	6,79	5,79	6,73	5,46
TC0700010751.hg.1	9,9	9,74	10,42	9,54	10,02	9,63	7,66	8,87	9,66	7,97	8,7	9,61	8,93	9,06	9,01	9,16	9,72	9,08	9,1	8,63	9,65	9,08	9,52	11,07
TC0700009682.hg.1	7,03	6,76	7,31	6,68	6,88	7,4	7,6	7,03	7,95	7,25	7,41	7,29	7,04	7,03	7,47	7,37	6,8	7,18	7,13	7,44	7,01	7,18	7,07	6,98
TC1700007918.hg.1	5,86	5,74	6,01	5,47	6,38	5,75	5,77	5,37	5,38	5,71	5,9	5,78	6,87	5,93	5,74	5,76	5,63	6,58	6,31	5,26	5,97	5,84	5,11	5,76
TC1700007919.hg.1	9,69	9,19	11,29	8,38	9,79	8,81	10,88	10,75	10,25	9,64	9,79	10,02	13,45	10,7	12,69	9,43	8,14	8,71	9,4	9,52	8,71	8,24	7,97	7,92
TC0200010421.hg.1	8,77	9,85	11,18	8,02	9,56	8,31	9,9	9,56	10	10,19	9,45	10,32	10,7	9,32	12,28	8,37	6,87	8,38	8,32	8,2	7,77	7,96	7,82	9,09
TC0400008427.hg.1	10,3	10,28	9,53	11,1	9,98	9,83	10,13	9,78	9,3	10,14	9,76	9,62	9,57	9,78	9,24	8,9	10,28	10,18	10,28	10,39	10,5	10,51	10,19	10,46
TC2200008400.hg.1	5,68	5,54	5,87	5,77	5,65	5,77	5,87	5,51	6,41	6,73	5,67	6,06	5,4	6,17	6,42	5,85	5,48	6,58	5,97	7,16	5,6	5,56	6,3	5,61
TC2200009333.hg.1	11,95	12,07	12,91	12,44	12,73	11,85	12,29	11,73	11,65	11,85	12,05	11,27	11,87	11,73	11,9	12,08	12,91	13,04	12,09	12,23	12,11	12,24	12,07	12,42
TC1600010794.hg.1	9,08	8,63	8,87	8,69	8,3	8,8	8,3	8,42	7,65	8,17	8,78	7,68	8,27	8,71	8,53	8,84	8,82	7,92	9,03	8	8,56	7,72	8,46	8,71
TC1400010718.hg.1	7,37	7	6,93	7,93	7,13	7,46	7,1	7,16	7,4	7,34	7,47	6,15	6,2	6,98	6,73	8,15	7,26	6,92	8,08	7,24	7,91	7,73	7,37	7,07
TC1900007267.hg.1	10,46	10,81	10,92	11,03	10,33	10,69	12,11	10,4	11,74	10,59	10,66	10,72	10,88	10,71	11,19	10,35	11,11	10,78	10,55	10,72	10,71	10,38	10,61	11,03
TC1900007268.hg.1	7,49	7,64	7,85	7,35	7,56	7,91	8,43	7,53	8,2	9,19	8,07	8,74	8,37	6,75	8,13	8,58	7,79	7,51	7,74	7,97	7,41	8,47	8,12	7,58
TC1900009639.hg.1	7,78	7,76	6,98	9,03	7,87	7,35	7,3	8,05	8,19	7,07	8,41	7,09	7,07	7,95	7,26	8,24	10,25	9,58	8,45	8,53	8,6	9,61	8,24	8,38
TC0700008583.hg.1	4,53	4,63	4,22	5,43	4,95	4,45	5,2	4,46	4,48	4,61	4,39	4,46	4,57	4,39	4,53	4,69	6,51	5,2	4,96	4,78	4,95	4,85	4,8	5,33
TC0700008584.hg.1	4,58	4,61	5,27	4,66	4,72	4,57	5,06	4,98	5,28	5,8	4,29	5,12	4,59	5,2	5,37	4,36	4,17	4,73	4,76	4,86	4,83	4,97	4,23	4,75
TC0X00009139.hg.1	10,8	11,15	12,28	10,6	11,1	10,56	11,54	10,84	10,18	11,1	10,78	11,72	11,74	10,2	10,96	9,52	10,67	11,35	10,41	10,7	10,57	11,1	10,51	11,29
TC0200015869.hg.1	9,45	9,74	7,32	10,24	9,66	8,39	6,1	8,37	6,9	7,37	8,33	7,98	7,73	7,35	7,83	6,92	8,71	8,78	9,05	8,39	9,57	9,13	9,75	9,21
TC1900008555.hg.1	9,73	8,67	9,61	9,46	9,22	8,69	9,81	9,27	9,59	9,48	9,24	8,01	9,36	9,05	9,29	9,28	10	9,54	9,86	9,31	9,36	9,78	8,9	9,16
TC1100006500.hg.1	12,69	12,96	13,53	12,47	12,87	12,65	13,68	12,79	13,53	12,76	12,89	13,55	13,32	12,5	13,86	13,04	13,39	12,53	12,93	13,05	12,77	12,53	12,43	12,48
TC1700007599.hg.1	12,98	12,82	13,02	12,73	13,01	12,49	10,9	12,71	11,36	12,63	13,02	11,61	12,2	12,11	12,12	12,13	13,47	13,55	13,18	13,03	12,34	13,83	12,88	13,13
TC0300009693.hg.1	9,37	9,68	10,02	10,24	9,88	8,97	7,89	9,92	8,51	8,68	9,33	8,46	9,55	9,18	9,44	9,24	10,39	9,78	9,48	8,94	9,33	9,98	9,24	9,21
TC1900011007.hg.1	12,46	12,35	12,57	12,34	12,48	11,94	12,5	12,21	11,99	12,02	12,27	11,38	12,33	11,39	12,19	12,51	13,03	12,65	12,82	12,41	12,37	12,46	12,27	12,39
TC0500011219.hg.1	10,82	10,84	10,7	10,17	10,81	10,58	8,98	10,22	8,46	10,13	10,2	10,79	10,51	10,16	10,81	10,8	10,33	10,77	11,3	10,81	9,86	10,47	11	10,42
TC0500011220.hg.1	6,65	6,95	7,19	6,11	6,43	6,22	6,18	6,13	5,38	5,27	5,61	6,74	5,74	7,02	6,91	6,67	6,01	6,44	6,88	5,94	6,51	6,01	6,81	6,2
TC1500010244.hg.1	7,03	6,81	7,36	7,15	7,33	7,36	7,95	7,16	7,81	7,77	7,13	7,94	7,52	7,25	7,59	7,41	8	7,1	7,41	7,18	7,17	7,62	6,78	6,98
TC1900009208.hg.1	9,09	9,96	9,82	10,75	10,25	9,96	9,56	9,32	10,88	9,75	9,97	7,76	9,47	9,76	8,5	9,6	10,78	10,72	9,51	10,05	9,92	10,14	9,66	9,29
TC1000011050.hg.1	12,94	12,88	12,35	12,98	12,62	12,77	12,25	12,6	11,58	13,02	12,92	11,91	12,99	12,65	12,91	13,45	13,01	12,96	12,93	13,03	12,96	12,4	12,81	13,4
TC0800007431.hg.1	10,86	10,54	11,01	11,16	9,82	10,73	10,55	10,16	11,47	9,97	9,86	9,36	10,31	10,01	10,51	9,93	10,95	10,97	10,66	10,05	11,02	9,78	11,23	10,96
TC0500008384.hg.1	11,39	11,07	11,05	11,24	11,27	10,91	10,18	11,21	10,21	10,94	10,78	12	11,84	11,11	11,71	10,88	11,01	11,81	11,11	11,25	10,95	11,39	11,7	11,01
TC1500010924.hg.1	10,43	10,81	10,5	11,51	10,86	10,77	8,09	11,5	10,97	10,35	10,63	10,25	11,09	10,47	11,11	10,98	11,02	11,15	10,75	10,44	11,16	11,2	11,13	10,78
TC0100015337.hg.1	8,13	8,24	8,71	8	8,35	8,35	5,3	8,49	6,7	8,5	7,92	7,51	7,63	8,29	7,4	6,62	8,32	8,26	8,15	8,24	8,01	8,13	7,78	8,28
TC1500007217.hg.1	8,64	8,71	7,45	8,71	8,65	8,09	5,91	7,7	8,08	6,81	7,86	8,21	7,82	8,24	8,26	7,28	7,96	7,72	8,7	7,78	8,4	8,04	8,22	8,32
TC0700008523.hg.1	10,46	10,58	10,54	10,52	10,78	10,24	10,41	10,63	10,66	9,77	9,92	10,01	9,92	10,4	8,93	10,47	11,06	10,62	10,35	10,9	10,08	10,5	10,25	10,98
TC1400006833.hg.1	8,13	7,82	8,52	7,61	7,92	8,24	7,64	8,59	8,31	7,55	8,13	7,89	8,16	8,86	7,39	6,72	7,65	7,56	7,76	7,23	7,3	7,35	7,87	7,74
TC1100011250.hg.1	6,75	6,71	6,25	6,92	6,89	7,2	6,36	6,27	6,94	6,82	6,48	6,78	6,57	6,13	6,17	6,34	6,9	6,61	6,59	6,74	6,94	6,92	6,99	6,48
TC1400007282.hg.1	9,77	9,85	9,47	9,43	9,53	9,13	7,22	8,86	6,96	7,98	9,51	7,34	8,99	8,99	8,89	9,39	9,25	8,96	9,69	9,19	9,11	8,77	9,65	9,53
TC2000009884.hg.1	8,29	8,54	8,25	8,5	8,52	8,52	9,59	8,6	8,8	9	8,7	8,84	8,42	8,3	8,64	9,34	8,8	8,68	8,48	8,96	8,54	8,64	8,53	8,62
TC0700006610.hg.1	7,31	7,56	7,45	7,27	7,65	8,06	6,98	7,75	6,98	7,18	7,4	7,48	7,37	7,52	7,08	7,84	7,62	7,75	7,55	7,48	7,14	7,35	7,5	7,51
TC1200008574.hg.1	9,86	9,51	9,54	9,01	9,69	9,58	7,5	9,64	8,55	8,98	8,89	9,73	9,39	9,42	9,03	8,27	9,11	9,64	9,62	9,18	9,48	9,39	9,19	9,44
TC0900010350.hg.1	7,21	7,05	6,75	7,15	6,85	8,04	8,24	7,71	7,84	7,34	7,83	7,53	7,56	7,46	7,52	6,57	6,86	7,15	6,88	7,33	6,99	6,97	6,98	6,6
TC0900010351.hg.1	5,36	5,71	5,17	5,17	5,29	6,31	5,9	5,51	5,22	5,31	6,19	5,19	5,25	5,46	5,4	5,47	5,22	5,19	5,46	5,34	5,39	5,02	5,51	5,04
TC1500006683.hg.1	9,42	9,62	9,51	8,86	9,52	9,74	9,5	9,41	9,64	10,28	9,43	10,28	9,86	8,98	9,82	9,75	8,64	9,13	9,83	9,63	10,01	10,03	9,61	9,18
TC1900009307.hg.1	7,93	8,07	8,61	7,73	7,54	8,18	9,06	8,12	8,96	7,71	7,92	7,97	8,28	7,58	8,31	8,57	8,14	8,05	7,54	8,4	7,94	7,76	8,49	7,87
TC1100009969.hg.1	7,96	8,79	8,9	8,1	8,59	8,56	7,29	9,21	8,13	9,22	8,93	7,7	8,24	8,37	8,34	7,76	10,22	8,65	7,83	8,37	7,98	9,48	8,02	9,05
TC1000007072.hg.1	10,04	10,48	10,85	10,3	10,63	10,2	9,92	10,15	9,66	9,84	9,1	10,57	11,38	10,14	10,5	9,31	10,23	10,16	9,49	9,74	10,3	8,99	9,36	10,42
TC0400010519.hg.1	13,78	13,95	12,98	14,74	13,6	12,84	13,8	13,04	10,76	13,76	12,85	12,11	13,34	13,07	14,13	13,89	14	13,83	14,09	12,92	14,82	13,44	13,07	13,08
TC0400010529.hg.1	9,89	9,08	8,5	9,7	9,36	9,26	7,9	8,16	9,46	9,65	8,39	9,02	8,62	8,96	9,03	9,56	8,01	9,17	9,94	8,73	10,09	9,69	8,58	8,65
TC0500013375.hg.1	6,83	6,8	7,14	6,8	6,42	6,7	7,26	6,8	7,1	6,93	6,63	6,87	6,7	6,47	6,88	7,1	5,98	6,79	6,42	6,83	6,67	6,93	6,67	6,64
TC0500013374.hg.1	8,5	8,89	9,02	8,33	8,77	8,92	7,89	8,56	8,46	8,5	8,93	7,81	8,36	8,35	7,79	8,68	7,73	8,93	8,13	8,79	8,46	8,68	8,65	7,51
TC0500013211.hg.1	11,24	11,39	10,71	11,15	10,91	10,69	11,31	10,64	8,39	10,79	10,58	11,07	11,01	10,67	11,81	10,24	10,73	11,34	11,17	11,05	10,91	11,49	10,94	10,23
TC1900006534.hg.1	8,31	8,25	8,55	7,97	8,11	8,51	8,41	8,06	8,21	8,81	8,2	8,59	8,29	8,05	8,47	8,53	7,81	7,73	8,35	8,36	8,02	8,32	8,25	7,97
TC1800006675.hg.1	7,67	7,13	8,29	6,75	7,51	8,57	7,6	9,04	8,37	8,24	8,31	7,87	9,49	7,78	9,33	7,67	6,85	7,08	6,79	7,65	6,74	7,42	7,12	7,12
TC2000009624.hg.1	6,94	7,41	7,33	7,01	7,1	7,32	7,7	6,98	8,21	7,48	7,52	7,91	7,26	7,68	7,72	7,56	7,31	7,08	7,29	7,12	7,56	7,46	7,24	7,22
TC0100010259.hg.1	6,74	6,76	6,73	6,2	6,14	6,31	7,66	6,33	6,96	6,36	6,53	7,61	6,59	7,09	6,86	7,24	6,57	6,6	6,84	6,67	6,59	6,93	6,93	6,64
TC0300007386.hg.1	7,68	7,35	7,16	7,51	8,27	7,47	6,6	7,81	7,92	7,25	7,67	7,19	7,26	7,26	7,22	7,05	8	7,54	8,21	7,69	8,35	8,02	7,94	7,45
TC0400009198.hg.1	7,53	10,15	7,69	8,98	7,65	8,34	8,58	7,72	8,03	8	7,86	8,45	7,46	9,31	8,38	8,54	7,46	8,04	7,15	7,05	8,74	7,57	8,69	8,38
TC1400006519.hg.1	10,97	10,89	10,85	11,76	10,81	11,68	11,62	11,57	9,89	11,11	11,23	9,91	10,91	10,94	10,71	11,58	12,05	11,83	11,39	11,33	11,28	11,47	11,15	11,03
TC0X00007369.hg.1	7,84	7,83	7,6	8,06	8,07	7,54	8,28	7,93	7,64	7,74	8,08	7,69	7,6	7,72	7,9	7,44	8,67	8,43	8,01	7,65	7,8	7,74	7,77	7,95
TC0X00007370.hg.1	6,3	6,54	5,85	6,47	6,6	6,58	5,82	6,24	6,15	6,49	6,99	6,23	5,42	6,1	5,82	6,15	5,89	7,01	6,6	6,08	6,98	6,62	6,02	7,16
TC0100015728.hg.1	13,48	13,55	12,83	13,88	14,03	13,39	12,97	13,71	10,59	13,05	13,67	12,19	12,79	13,18	12,02	13,76	13,6	13,91	13,76	13,98	13,35	13,43	13,39	14,7
TC1500007520.hg.1	11,65	12,17	11,88	11,9	12,28	11,97	10,72	11,76	11,66	11,81	12,64	10,78	11,42	11,98	11,68	11,34	12,89	12,35	11,53	11,99	11,66	12,31	11,47	11,51
TC1100007363.hg.1	9,56	9,52	8,65	9,69	8,67	9,11	9,67	9,23	7,78	8,85	9,16	8,57	8,55	8,99	8,61	8,21	9,44	8,8	9,81	8,96	9,34	8,97	9,49	9,57
TC0X00010591.hg.1	7,22	7,03	6,93	6,91	6,83	6,94	7,74	6,91	7,7	7,44	7,35	7,71	7,38	7,02	8,18	6,35	7,86	7,11	7,39	7,75	7,34	7,06	7,5	7,26
TC1100010524.hg.1	6,8	6,59	6,13	6,76	6,51	6,95	5,7	6,06	7,41	6,18	5,97	7,29	5,78	6,85	7,06	7,2	6,56	5,81	6,36	6,21	6,86	6,41	6,49	6,67
TC1100013163.hg.1	10,03	10,93	9,98	10,08	9,67	10,12	9,43	9,67	9,08	9,44	10,68	9,39	10,47	10,74	10,19	9,96	10,53	10,05	9,95	10,51	9,97	9,64	9,95	9,88
TC0100006819.hg.1	9,3	9,03	9,16	9,92	9,03	9,01	9,41	8,84	9,14	9,45	8,95	8,57	8,96	8,81	8,36	8,95	9,56	9,69	9,35	9,08	9,41	9,19	9,08	9,22
TC0200016464.hg.1	9,8	10,32	9,49	9,38	9,59	11,05	10,79	11,82	8,78	10,59	10,55	10,15	10,91	11,04	10,47	9,13	9,28	9,63	9,34	9,63	9,99	8,63	9,67	9,27
TC0200016466.hg.1	6,14	6,66	5,75	6,48	6,05	6,05	7,52	6,53	7,62	6,58	6,3	7,67	7,02	6,38	5,77	6,69	5,79	6,37	6,91	6,08	6,71	6,68	6,91	6,74
TC0X00010787.hg.1	7,29	7,46	7,69	8,05	7,48	8,31	8,53	7,84	8,56	7,9	8,18	8,42	7,75	8,2	8,62	8,4	7,75	7,53	8,07	8,24	7,96	8	7,36	7,74
TC1100010883.hg.1	8,11	7,4	8,56	7,74	7,75	7,66	7,96	8,73	8,82	7,93	7,62	7,88	8,5	7,97	7,43	7,92	7,97	7,65	7,44	8,28	7,53	7,74	7,42	7,68
TC1900007888.hg.1	8,26	8,84	8,9	7,84	8,25	9,22	9,37	8,18	9,14	9,4	8,81	9,16	8,69	8,49	9,57	8,82	10,95	8,63	8,77	9,55	8,24	8,78	8,51	8,65
TC1100009521.hg.1	12,82	13	12,35	12,4	12,81	12,04	11,74	13,41	9,97	11,65	13,38	9,88	12,26	12,2	12,24	12,88	14,52	11,43	13,16	12,35	12,03	11,67	12,28	12,38
TC2000008721.hg.1	10,7	11,69	10,09	10,78	11,54	10,12	9,02	10,9	8,36	9,29	10,65	9,73	11,11	10,19	10,13	11,73	11,34	9,56	10,79	10,38	10,22	11,21	10,46	10,49
TC1100012423.hg.1	6,84	7,09	6,74	6,96	6,77	7,13	6,74	6,72	6,58	7,04	6,92	6,84	6,96	6,66	6,77	6,84	6,64	6,79	6,87	6,58	7,1	6,52	6,96	6,99
TC0100010185.hg.1	11,76	12,29	12,31	12,6	12,62	11,97	12,21	12,52	12,48	12,77	12,47	11,33	12,45	11,71	11,81	12,67	13,47	13,58	12,23	13,73	12,42	13,53	12,41	12,63
TC0100016166.hg.1	4,73	4,83	5,23	4,36	4,8	4,54	4,94	5,05	4,35	4,69	4,94	5,34	5,24	4,88	5,18	5,7	5,23	5,03	4,73	5,22	4,87	4,31	5,17	4,25
TC1100012422.hg.1	8,59	8,67	9,47	8,93	8,6	9,16	9,56	8,97	9,58	9,46	9,42	8,75	8,99	9,01	9,1	8,81	8,86	9,09	8,92	8,72	8,65	9,3	8,63	8,74
TC1100012420.hg.1	8,94	8,88	9,02	8,29	8,65	8,98	9,81	8,48	9,51	9,06	8,87	9,63	9,08	8,19	9,1	9,73	8,24	8,94	9,01	9,2	8,8	8,93	9,16	9,02
TC0200011923.hg.1	4,97	5,12	5,3	5,07	4,86	5,42	5,65	5,04	6,77	5,59	4,95	6,34	5,77	5,34	6,41	5,01	4,99	5,17	5,32	5,27	5,67	5,64	5,27	4,84
TC1200009789.hg.1	5,25	5,16	5,32	4,46	4,63	4,97	5,14	4,71	6,53	6,4	5,16	6,77	5,53	5,25	5,57	5,37	4,96	5,35	5,08	5,47	4,91	5,96	5,61	5,11
TC0600007986.hg.1	6,98	6,82	7,31	6,81	6,48	7,16	8,2	6,67	7,32	7,33	6,56	7,59	7,32	6,65	7,58	7,88	7,24	6,74	7,35	7,16	7,03	6,83	7,22	7,01
TC2200009268.hg.1	5,95	5,7	6,02	5,22	5,11	6,09	6,74	5,14	5,75	6,47	5,18	6,55	5,41	5,23	5,85	5,9	4,98	5,18	5,45	5,48	5,74	5,75	6,35	5,17
TC2200009269.hg.1	5,88	6,27	5,73	5,87	5,79	5,82	6,13	5,65	5,38	5,73	5,92	6,31	5,95	5,58	6,06	6,02	5,85	6,25	6,42	5,8	6	5,98	6,1	6,27
TC2200009270.hg.1	7,69	7,1	7,67	7,5	7,53	7,55	6,71	7,27	6,64	6,87	7,53	6,93	7,04	6,99	7,32	7,85	8,91	8,82	8,11	7,41	7,48	7,41	7,47	8,19
TC2200009271.hg.1	10,16	10,5	11,77	10,18	11,89	11,83	9,67	12,43	11,2	11,1	11,01	10,65	10,75	11,61	9,97	11,33	11,89	10,19	9,67	10,05	10,8	10,77	10,63	11,24
TC2200009272.hg.1	8,33	7,47	8,79	8,21	8,76	9,11	6,3	9,4	7,53	8,27	7,95	7,87	7,99	8,25	7,08	8,93	9,28	8,63	8,36	7,66	8,62	8,44	8,09	9,02
TC2200009273.hg.1	8,18	7,56	8,28	8,33	9,01	9,32	7,4	9,49	9,26	9,14	8,56	7,32	7,84	8,75	7,4	7,8	8,98	9,51	8,29	8,33	8,37	8	8,37	8,91
TC2200009274.hg.1	7,1	6,71	7,98	7,13	8,07	7,63	8,22	8,2	6,95	7,11	6,34	6,66	6,92	6,45	6,88	6,59	7,72	6,76	7,22	7,15	6,94	6,58	6,58	8,28
TC2200007382.hg.1	5,51	5,65	5,99	6,25	5,55	5,79	6,82	5,87	7,23	6,28	5,55	6,78	6,36	6,36	6,29	5,58	6,27	5,8	5,56	6,32	6,03	5,8	5,81	5,99
TC0100016659.hg.1	3,98	4,28	4,66	3,76	4,4	3,69	4,94	4,24	4,7	4,14	4,07	4,51	4,35	4,72	4,54	4,62	3,72	4,31	4,83	4,81	4,59	4,23	3,79	4,18
TC1600007345.hg.1	5,67	5,96	5,96	6,32	6,22	5,8	6,16	5,75	6,18	6,11	5,63	6,21	6,04	5,85	6,1	6,58	6,06	6,21	6,11	6,45	5,85	6,38	6,29	6,27
TC1900011759.hg.1	10,99	12,2	11,59	12,56	14,66	12,09	9,52	11,89	14,1	13,33	12,12	12,18	12,52	11,52	10,68	12,06	12,97	14,39	11,49	12,48	12,58	14	12,31	14,08
TC1900011762.hg.1	8,66	8,89	8,39	8,44	9,01	8,7	9,61	8,11	9,83	8,94	8,49	9,21	8,71	8,16	9,19	9,41	9,08	9,78	9,01	9,58	9,24	9,23	9,43	8,76
TC1100009159.hg.1	9,19	9,76	9,64	9,17	9,21	9,52	10,36	8,84	9,95	9,24	9,51	10,3	9,25	9,51	10,11	9,77	9,42	9,23	9,37	9,34	9,04	9,49	9,27	9,56
TC1900011761.hg.1	10,23	10,03	9,97	9,63	10,14	10,27	10,8	9,89	9,91	10,96	10,18	10,64	9,69	10,24	10,52	10,19	9,78	10,17	10,44	10,25	10,35	10,21	10,1	9,94
TC1900011763.hg.1	8,95	9,53	9,12	8,88	9,26	8,94	10,31	8,52	9,96	8,97	8,71	9,52	9,04	9,07	9,62	9,28	9,32	9,34	9	9,58	8,7	9,43	9,04	8,67
TC0300013645.hg.1	14,55	14,24	13,85	12,3	13,86	15,92	14,96	16,95	17,23	16,42	16,84	17,26	15,82	15,6	15,86	12,75	11,37	12,01	13,16	13,1	13,64	13,9	13,2	14,94
TC1900011758.hg.1	7,78	7,93	7,74	7,68	8,03	8,29	7,67	7,42	8,29	8,03	7,47	8,57	8,31	7,37	7,88	8,22	7,42	8,12	8,42	8,04	8,25	8,04	8,04	8,22
TC1200010910.hg.1	6,67	6,05	6,58	5,96	6,84	6,28	6,97	6,27	6,22	6,23	6,61	6,63	6,55	5,94	7,01	6,38	6,42	6,66	6,25	6,43	6,27	6,42	6,31	6,46
TC1700011495.hg.1	4,78	4,58	5,7	5,33	5,63	4,69	7,02	4,86	5,7	4,95	5,43	5,2	5,45	5,1	5,25	5,29	5,27	5,13	5,45	5,1	4,93	4,93	5,34	4,77
TC2200007242.hg.1	6,92	7,04	8,11	7,47	7,13	7,11	6,71	8,32	7,2	7,14	7,14	7,59	6,91	7,04	7,56	6,9	7,72	7,67	7,69	7,97	7,37	7,78	7,63	8,3
TC2200008592.hg.1	7,84	7,53	8,95	8,18	7,87	8,2	7,84	8,43	9,87	8,46	7,69	8,53	8,21	7,68	8,35	7,8	8,73	8,63	7,85	9,17	8,15	8,76	8,26	8,93
TC2200008588.hg.1	7,37	6,55	7,82	6,92	6,98	7,45	7,44	8,29	7,62	6,68	7,17	7,43	7,27	7,07	7,92	6,81	7,4	7,66	6,97	7,71	7,46	6,64	6,57	8,04
TC2200008589.hg.1	6,98	7	6,75	6,66	7	7,21	7,27	6,57	7,51	8,14	6,93	7,91	7,19	6,75	7,77	7,32	6,62	6,95	6,99	7,46	7,08	6,73	6,58	6,94
TC2200007218.hg.1	5,82	5,55	5,37	5,69	5,7	5,98	6,08	5,33	6,89	6,3	5,54	6,73	6,03	5,74	5,7	5,62	5,68	5,67	5,68	6,04	5,51	5,87	6,13	5,65
TC2200007214.hg.1	8,96	8,94	10,3	9,82	9,71	9,57	9,69	10,18	9,57	9,91	9,08	9,66	11,34	9,23	11,04	9,77	9,64	9,7	9,02	10,47	9,72	9,13	9,24	10,25
TC1200006890.hg.1	10,27	9,75	10,02	10,03	10,04	10,19	9,28	9,78	11,75	10,48	9,98	10,98	10,26	10,47	9,64	9,36	9,69	10,52	10,07	9,86	10,21	10,64	9,8	10,17
TC0600007602.hg.1	6,82	6,34	7,46	7	6,84	6,84	7,86	7,44	7,21	7,24	7,07	6,56	7,25	7,6	7,32	7,31	7,6	6,88	6,86	6,91	6,65	7,1	6,57	6,47
TC0X00009254.hg.1	8,58	9,39	8,41	9,39	8,38	8,47	8,73	9	8,78	9,06	9,32	8,41	9,54	8,37	8,22	8,89	10,32	9,99	8,97	9,07	9,08	9,15	8,93	9,77
TC0X00007777.hg.1	10,72	11,01	9,9	11	10,81	10,89	9,58	10,91	9,17	10,42	10,81	10,4	10,75	10,83	10,12	9,6	10,89	10,76	10,68	10,39	10,66	10,06	10,63	11,2
TC1400010692.hg.1	8,65	8,79	8,99	8,09	8,84	8,24	8,81	9,51	8,37	8,31	8,72	8,36	9,92	8,32	9,41	8,27	8,95	9,4	8,55	8,61	8,06	8,19	8,76	8,42
TC2100007803.hg.1	13,73	14,09	14,34	14,48	13,79	14,94	14,55	14,99	14,91	14,91	14,55	13,33	13,19	14,37	14,11	14,19	14,96	13,51	13,47	14,38	14,82	14,02	14,81	14,04
TC1700011319.hg.1	10,14	9,64	8,21	9,14	9,62	8,49	10,54	9,08	6,57	8,57	9,31	8,99	9,23	9,23	8,55	8,34	8,84	9,38	9,76	9,49	8,63	8,37	8,6	9,66
TC0300007572.hg.1	9,68	10,42	10,3	10,13	10,39	10,26	8,93	10,5	8,69	10,36	10,28	9,91	10,13	10,18	9,98	10,2	9,69	10,28	9,62	10,45	9,98	10,46	10,43	10,09
TC1200011773.hg.1	9,92	10,19	9,12	10,81	9,68	9,63	7,34	9,76	7,53	8,63	9,63	8,87	8,99	9,12	9,39	9,46	9,33	10,01	9,74	9,1	9,64	9,53	9,5	9,76
TC1600011234.hg.1	8,73	8,07	8,12	8,41	8,4	8,72	8,73	8,8	8,4	8,23	8,6	8,4	8,37	8,11	7,87	8,22	9,08	8,36	8,8	8	8,04	8,33	8,15	8,84
TC0900012221.hg.1	9,28	9,38	8,36	9,77	9,49	9,06	7,81	9,01	7,3	8,16	8,83	7,66	8,64	8,91	8,4	9,24	9,76	9,39	9,41	8,82	9,18	9,37	8,93	9,63
TC0900012222.hg.1	7,71	7,61	7,17	8,04	8	7,9	7,95	8,34	8,19	7,98	7,63	8,32	7,98	7,38	7,56	8,3	7,18	7,83	7,76	7,69	7,85	8,14	7,75	8,02
TC0700013347.hg.1	10,76	10,24	12,17	9,49	10,25	10,51	11,58	11,72	12,04	10,75	12,04	10,26	11,13	11,28	12,29	10,38	9,2	9,43	10,25	10,64	9,01	10,1	8,99	9,93
TC1200007590.hg.1	7,23	6,85	6,96	6,88	6,81	7,34	7,71	7,04	7,47	7,45	7,33	7,93	7,57	6,75	7,09	7,59	7,12	6,79	7,33	7,27	7,45	7,06	7,25	7,34
TC0900009860.hg.1	9	9,63	10,14	9,67	11,03	10,57	10,17	10,54	10,5	10,8	11,59	9,85	9,94	10,31	9,34	10,82	12,73	10,09	9,05	11,42	9,6	10,26	9,74	9,57
TC1800008348.hg.1	7,37	7,63	7,67	7,12	6,87	7,26	7,28	7,34	7,55	7,36	7,27	8,74	7,63	8,69	7,56	7,52	6,78	7,3	7,5	7,86	7,11	7,67	7,95	7,6
TC1200007592.hg.1	7,83	7,67	8,28	7,42	7,56	9,44	9,1	8,08	8,69	8,4	8,06	9,38	8,1	8,5	8,42	9,54	9,91	7,75	7,86	8,52	7,98	7,99	7,95	8,14
TC1200007593.hg.1	7,02	6,83	7,02	7,01	6,75	7,03	7,47	6,66	6,98	7,3	6,84	7,56	7,26	7,65	7,05	7,37	6,76	6,79	7,01	7,13	6,74	6,81	6,64	6,7
TC0900009859.hg.1	8,25	8,65	9,72	8,6	9,89	8,09	9,56	9,55	10,99	9,82	8,57	10,94	13,78	10,25	12,49	8,53	7,57	8,11	8,89	8,36	8,33	7,71	7,22	7,97
TC1600007277.hg.1	7,62	7,58	7,76	7,13	7,62	7,56	8,31	7,38	8,07	7,89	7,14	8,11	7,36	7,7	7,86	7,82	7,88	7,61	7,63	7,77	7,91	7,78	7,85	7,72
TC1500007355.hg.1	4,62	4,91	5,58	4,35	7,19	4,67	4,74	4,52	5,71	5,01	5,45	6,41	6,75	4,94	4,72	4,75	5,03	5,42	6,23	5,09	4,57	4,57	4,39	6,34
TC0100010074.hg.1	5,93	6,18	5,72	5,88	6,21	6,12	7,48	6,26	6,5	6,42	6,28	6,53	6	6,28	5,9	6,82	5,96	6,17	5,58	6,47	6,35	6,25	6,08	5,8
TC1100008532.hg.1	9,7	7,34	6,43	7,37	7	6,89	9,31	7,36	6,6	6,76	7,7	7,02	6,93	7,06	6,98	7,24	6,54	7,14	10,17	7,44	7,11	7,41	7,2	7,15
TC0200011372.hg.1	6,39	6,61	6,58	6,63	6,2	6,75	7,08	6,42	6,64	7,29	6,27	7,15	6,81	6,61	6,78	6,68	6,43	6,57	6,64	6,41	6,61	6,65	6,6	6,44
TC0200016330.hg.1	5,91	5,88	5,81	6,02	6,26	6,26	6,16	5,92	6,45	6,94	5,78	6,86	6,24	5,88	6,73	6,4	6,2	6,05	6,11	6,24	6,28	5,95	6,44	5,86
TC1500009004.hg.1	11,09	11,58	11,12	11,88	11,31	11,19	11,94	11,64	10,74	11,28	11,55	11,44	11,09	11,33	11,29	11,38	11,38	11,04	11,29	11,09	11,69	11,07	11,38	11,84
TC0X00007493.hg.1	10,93	10,81	10,29	12,13	11,74	9,91	10,46	10,94	8,49	11,72	11,24	9,46	9,66	10,52	9,15	12,19	11,91	11,72	11,86	11,98	11,89	11,7	12,03	12,19
TC0X00007148.hg.1	12,32	12,1	12,46	12,26	12,05	12,23	11,55	12,13	12,32	12,76	12,83	11,58	12,51	12,28	12,19	11,67	12,54	12,58	12,31	12,38	12,09	12,85	11,88	12,18
TC1100013205.hg.1	10,23	9,69	10,46	9,58	9,92	10,19	11,46	9,79	10,52	10,08	9,86	9,1	9,34	9	9,93	10,3	9,39	10,19	10,36	9,92	10,16	9,55	9,75	9,81
TC0400012916.hg.1	8,22	7,73	8,21	8,21	8,71	8,13	7,83	8,3	9,37	8,66	8,37	7,88	8,39	7,72	8,52	9,1	7,52	7,9	7,76	8,35	8,78	8,82	7,91	8,06
TC0400012917.hg.1	9,22	9,43	10,14	9,78	9,67	9,49	9,78	9,34	9,41	8,93	9,21	8,95	8,91	9,57	9,21	9,75	9,01	8,9	9,29	9,9	9,28	8,89	9,71	10,56
TC0500012286.hg.1	6,93	7,18	7,52	6,48	7,03	7,83	6,27	7,34	7,33	7,76	6,95	7,5	7,75	7,03	7,89	7,8	6,25	6,79	6,82	7,11	7,43	7,08	7,13	6,7
TC0800012076.hg.1	7,24	6,86	6,93	8,02	7,07	7,68	7,9	7,26	7,55	7,92	7,46	7,56	6,88	7,22	7,9	7,37	7,72	7,09	7,31	7,31	7,97	7,31	7,26	7,11
TC1100009210.hg.1	12,51	12,77	12,26	12,27	12,25	11,84	12	12,45	11,93	11,19	12,66	11,72	12,49	11,7	12,43	12,38	13,27	11,92	12,34	12,89	12,24	12,67	12,73	12,27
TC0400007857.hg.1	11,21	9,93	8,7	10,73	9,17	8,94	11,07	10,37	9,67	9,49	10,66	8,96	9,5	8,75	8,94	8,18	7,63	9,88	10,58	8,73	9,8	9,07	8,67	11,53
TC1400009701.hg.1	10,49	10,76	10,72	10,1	10,31	10,35	11,55	10,15	9,84	9,81	10,84	9,75	9,74	10,23	9,81	10,32	10,44	10,64	10,5	10,36	9,74	9,99	10,15	10,35
TC0100011847.hg.1	15,21	14,63	15,43	15,27	15,7	14,97	14,86	14,96	15,6	15,82	15,3	14,06	15,11	15,02	14,72	15,63	16,11	15,58	15,52	16,09	15,2	15,76	15,36	15,79
TC0300011273.hg.1	10,37	10,97	10,3	11,08	10,89	10,25	11,1	10,39	10,88	10,18	10,18	9,47	10,43	9,66	9,93	10,41	10,48	10,64	10,38	11,14	10,98	10,43	11,13	10,89
TC0700013456.hg.1	12,41	12,12	11,95	12,86	12,49	12,36	11,2	12,42	11,77	12,75	12,15	11,79	12,14	12,02	11,43	12,22	12,79	12,65	12,42	12,39	12,38	12,67	12,45	12,68
TC1400007098.hg.1	13,22	13,33	13,47	14,04	13,5	13,5	12,65	13,6	12,62	13,13	13,47	12,73	13,3	13,42	12,73	13,75	14,15	13,35	13,36	13,9	13,84	13,14	13,95	13,63
TC2000008055.hg.1	10,95	9,9	10,45	9,95	10,52	9,91	10,59	9,95	10,77	10,2	10,08	9,73	9,31	9,55	8,95	10,26	9,85	10,36	11,17	10,29	10,3	10,83	10,24	10,22
TC1100010725.hg.1	12,75	12,51	12,52	13,7	13,01	12,92	10,14	13,02	13,33	13,41	13,01	12,16	13,21	13,36	12,71	12,21	13,3	13,35	12,87	12,44	13,25	13,67	12,77	12,82
TC2200009356.hg.1	11,17	11,09	10,99	10,81	10,72	11,14	12,78	11,18	10,73	9,43	11,37	10,74	10,48	11,36	10,26	11,04	11,82	10,92	11,13	11,59	10,39	10,41	11,2	11,02
TC0800010703.hg.1	13,45	12,61	12,16	14,33	12,4	12	13,02	11,91	9,39	12,41	12,39	11,91	11,93	12,22	11,83	12,96	12,5	13	13,66	12,02	14,04	12,99	12,96	13,73
TC2000007620.hg.1	12,83	12,53	11,84	13,1	12,59	12,76	10,74	12,09	12,51	12,92	13,03	11,96	11,81	12,65	11,54	12,26	12,63	13,18	12,76	12,24	13,05	13,23	12,94	13,34
TC0600009606.hg.1	8,88	10,78	9,09	11,24	10,52	9,62	8,33	10,72	7,59	9,41	10,87	6,83	8,1	9,73	6,84	11,17	12,3	10,07	9,68	10,91	11,13	11,19	10,14	11,25
TC0400009024.hg.1	12,02	11,72	11,09	12,01	11,08	11,3	8,77	11,01	9,39	10,88	11,48	10,38	10,97	11,18	11,08	10,74	11,64	11,31	11,84	11,22	11,55	11,49	11,63	12,12
TC1100009973.hg.1	10,97	11,33	10,85	11,18	10,8	10,92	10,54	10,86	10,55	10,81	11,17	8,97	9,95	10,75	9,81	11,35	11,2	10,87	11,04	11,29	11,48	10,46	11,41	11,73
TC2000009828.hg.1	8,98	8,9	9,06	9,03	9,27	9,31	8,56	9,54	8,91	9,29	8,44	8,72	8,91	8,76	8,82	9,35	9,47	9,13	9,21	9,08	8,98	9,05	9,38	8,85
TC0600009455.hg.1	5,55	5,74	5,99	5,3	5,22	5,84	5,86	5,82	6,19	5,92	5,98	5,45	5,67	5,34	6,12	5,77	4,86	5,53	5,66	5,78	5,61	5,93	5,62	5,66
TC1400007500.hg.1	5,47	6,43	6,07	5,87	5,92	6,59	5,63	6,26	6,4	6,56	7,5	6,68	6,94	6,81	6,23	6,3	6,6	5,93	6,11	6,33	5,64	6,76	5,57	5,62
TC0300008530.hg.1	5,58	5,18	5,68	5,49	5,63	5,57	5,94	5,38	6,84	5,52	5,7	6,44	5,5	5,46	5,88	5,8	5,11	5,51	5,52	5,51	5,58	5,24	6,01	5,64
TC1300009714.hg.1	12,58	12,97	12,84	12,58	12,45	13,05	11,79	12,88	13,03	12,79	12,77	13,19	12,51	12,77	12,79	13,14	11,92	11,64	12,18	12,46	12,95	12,89	12,8	12,25
TC1100007461.hg.1	10,91	9,57	11,95	10,13	10,09	9,54	11,35	10,31	11,47	10,16	10,74	9,73	10,2	9,4	10,6	11,92	9,88	9,76	10,19	11,06	9,95	10,1	10,24	9,86
TC1100010712.hg.1	13,55	12,79	14,12	13,34	13,57	12,99	12,78	13,23	14,09	13,28	13,42	13,06	13,42	13,13	13,11	13,42	12,8	13,02	13,29	13,67	13,51	12,84	13,88	12,95
TC0X00011414.hg.1	7,63	7,45	8,08	7,39	7,61	7,93	7,53	7,66	7,63	7,65	7,53	7,45	7,38	7,45	7,68	7,63	7,47	7,97	7,5	7,47	7,55	7,71	7,73	7,54
TC1400006851.hg.1	11,81	12,27	11,53	11,89	11,66	12,23	12,37	12,01	11,29	11,24	12,79	11,66	12,02	12,79	12,28	11,4	11,51	11,58	11,64	11,55	11,58	11,27	11,35	11,32
TC0X00009069.hg.1	7,24	7,03	7,99	6,31	7,04	8	8,35	8,55	6,82	8,25	7,28	8,37	8,14	7,28	8,94	6,54	6,72	6,45	6,55	7,23	6,41	6,45	6,44	5,85
TC2200009284.hg.1	10,82	11,24	9,19	12,04	10,64	11,1	11,47	11,29	8,64	10,21	11,08	8,36	8,29	11,06	7,06	11,87	10,91	10,54	10,77	9,8	12,04	10,24	11,25	12,34
TC1200010967.hg.1	8,71	8,46	9,6	8,72	8,83	9,08	9,06	8,71	8,43	8,71	8,41	7,92	8,59	7,96	8,44	8,29	8,98	8,58	8,69	8,51	8,36	8,41	8,35	9,36
TC0400008951.hg.1	7,01	6,88	7,51	6,88	7,04	7,31	7,78	7,3	8,39	7,38	7,08	8,37	7,91	7,11	8	6,91	6,17	6,41	6,75	6,96	6,57	6,54	6,76	6,1
TC0400008956.hg.1	6,31	6,02	6,49	6,16	6,1	7,13	6,84	6,26	7,51	7,14	6,2	7,47	6,98	6,94	6,63	6,57	5,81	6,61	6,58	6,28	6,55	6,48	6,22	5,78
TC1500010706.hg.1	7,84	7,49	7,61	7,67	7,56	7,91	8,41	7,95	8,72	7,92	7,39	8,63	7,69	8,05	8,45	7,93	7,66	7,72	7,38	7,69	7,87	7,88	8,07	7,66
TC1500010707.hg.1	10,14	8,89	8,48	8,6	8,92	8,46	7,81	7,11	6,63	6,9	7,14	9,22	7,61	8,46	8,68	9,35	9,32	9,22	10,34	8,79	8,45	9	8,55	9,52
TC1500010709.hg.1	8,87	8,11	8,2	7,84	8,24	8,07	9,37	7,07	8,21	7,05	7,27	8,58	7,52	7,71	7,73	8,77	8,28	8,67	9,21	8,12	7,89	7,96	8,34	8,18
TC1500006785.hg.1	9,47	8,27	9,18	8,52	9,2	8,11	9,13	7,21	7,98	7,74	7,55	8,15	7,97	8,27	7,3	9,43	9,62	8,79	9,48	8,34	8,63	8,62	8,69	9,56
TC1000010239.hg.1	11,95	12,35	10,95	11,61	11,91	11,93	10,13	11,49	11,15	11,49	11,98	12,2	11,39	11,86	12,27	12,39	11,29	10,98	12,07	11,94	11,48	11,94	11,38	12,04
TC0200009539.hg.1	10,48	10,12	11,19	9,77	10,78	10,65	7,76	10,14	7,21	9,36	8,5	11,21	10,3	9,71	8,72	9,38	9,25	9,93	9,95	9,62	9,97	9,66	9,81	11,22
TC0200009542.hg.1	5,79	5,45	5,34	5,27	5,28	5,7	7,55	5,22	8,11	5,47	5,37	6,96	6,09	5,1	6,15	5,71	5,18	5,81	6,03	6,22	5,39	5,43	6,1	5,59
TC0200009548.hg.1	6,83	6,89	6,45	6,28	6,36	6,25	7,55	5,85	7,05	5,18	5,88	7,39	5,94	6,27	6,33	5,51	6,34	5,92	6,1	6,27	6	6,2	6,72	7,15
TC1600009777.hg.1	9,86	9,53	9,86	10,74	9,99	10,01	8,68	9,52	10,46	9,55	9,09	9,08	9,55	9,1	9,61	9,81	9,66	9,3	9,9	9,43	10,7	9,16	9,85	9,78
TC1600009779.hg.1	8,99	8,8	8,29	9,95	8,93	8,19	6,92	8,88	6,46	8,83	8,59	8,53	8,83	8,59	7,85	8,57	7,83	8,8	8,63	7,4	9,69	9,07	8,47	8,31
TC0600013147.hg.1	11,28	11,6	11,67	10,34	11,28	10,53	11	10,28	6,46	9,36	10,16	11,51	11,03	10,95	11,54	10,01	11,42	10,54	10,68	10,52	10	8,94	11,01	10,76
TC1000012580.hg.1	9,82	9,64	9,29	9,32	9,82	10,13	8,14	10,69	8,17	9,57	10,59	8,74	8,98	10,58	9,3	9,82	9,19	10,03	9,31	9,2	9,37	9,46	9,67	9,66
TC1000012581.hg.1	9,68	9,51	9,19	9,16	9,5	9,97	9,32	10,47	8,94	9,7	10,18	9,08	9,06	10,3	9,41	9,72	9,18	9,88	9,28	9,65	9,36	9,44	9,57	9,66
TC1100012269.hg.1	7,7	7,92	8,49	6,29	6,87	8,14	6,53	8,16	7,19	7,5	8,18	8,06	8,65	8,85	9,1	6,87	6,44	6,52	7,14	6,87	6,33	6,2	6,92	7,14
TC1000010065.hg.1	10,79	11	10,59	11,15	10,51	10,68	10,69	11,21	10,81	10,56	10,76	11,84	11,89	11,11	12,43	9,93	11,07	10,39	10,35	10,41	10,91	10,34	10,25	10,66
TC1000010575.hg.1	6,5	6,36	7,36	6,99	6,96	6,7	6,65	6,46	7,06	6,68	6,72	6,73	6,28	7,4	7,05	7,79	6,85	6,99	6,91	7,14	6,47	6,74	7,09	7,12
TC1700007704.hg.1	8,07	7,5	8,06	8,03	8,02	8,05	9,28	8,31	9,19	8,14	8,23	7,91	7,67	8,34	8,43	8,04	7,41	7,62	8,06	8,08	8,32	7,74	7,85	8
TC0400008030.hg.1	8,33	8,21	9,21	7,75	8,92	8,17	6,89	8,81	10,33	8,1	7,81	9,27	9,01	7,9	9,57	8,19	7,18	7,51	7,83	7,63	8,03	7,78	8,5	8,11
TC0200007900.hg.1	8,83	8,33	9,01	8,04	8,66	8,91	7,8	8,33	8,86	8,44	7,93	8,64	8,11	7,41	8,55	7,55	8,14	8,16	8,37	8,15	8,74	8,03	8,26	9,08
TC0500008941.hg.1	10,55	10,65	11,17	10,37	11,61	11,62	9,95	10,97	8,4	10,57	10,55	10,6	10,31	10,98	10,62	10,46	9,34	9,77	10,34	12,24	10,1	11,38	10,09	9,68
TC1700010888.hg.1	7,58	6,93	7,29	7,22	6,94	6,87	7,78	6,41	8,15	6,64	6,99	7,76	6,85	7,2	7,07	6,99	7,06	7,1	7,04	6,55	7,23	7,32	6,95	7,24
TC1800006571.hg.1	7,17	8,18	8,35	6,81	7,8	7,94	10,04	7,34	8,01	7,39	7,24	8,96	8,18	7,85	7,65	8,62	7,7	7,49	7,47	7,53	7,66	7,07	8,76	6,73
TC0100018453.hg.1	4,56	4,8	4,25	4,47	4,1	4,21	6,02	4,29	5,45	4,41	4,39	4,92	5,33	5,23	4,99	4,68	4,52	4,06	4,48	4,79	4,75	4,26	4,74	4,66
TC0100018454.hg.1	12,36	12,64	12,1	11,84	11,87	11,52	11,75	12,04	10,98	11,46	12,53	12,04	12,03	12,48	12,02	12,38	10,77	11,24	12,46	11,88	12,02	12,1	11,53	12,98
TC0100016156.hg.1	9	7,81	9,12	7,9	8,5	8,27	8,74	7,57	8,51	7,89	7,82	7,46	7,86	7,05	8,05	7,6	8,18	8,42	8,3	8,05	8,18	7,96	7,84	9,01
TC0300008467.hg.1	9,02	8,68	9,87	8,86	9,05	8,64	7,97	9,09	8,95	8,65	8,59	8,81	9,35	8,84	9,93	9,09	8,09	8,41	8,75	8,85	8,75	8,45	8,44	8,65
TC1100012794.hg.1	10,75	11,75	10,42	11,14	11,09	10,86	9,97	10,85	11,29	9,75	11,53	9,76	9,48	10,84	11,07	11,82	11,48	9,83	10,94	11,36	11,03	10,97	12	11,5
TC1900007885.hg.1	10,53	10,17	10,42	9,77	10,19	10,34	10,85	9,84	10,64	9,77	9,81	10,68	10,01	9,87	10,59	10,12	9,74	9,87	10,32	10,17	10,01	10,45	10,12	9,73
TC1900008399.hg.1	10,58	11,19	10,58	11,71	11,1	11,17	11,34	11,33	10,39	11,16	11,31	9,55	10,11	11,03	9,97	12,18	11,76	11,7	10,88	11,38	11,84	11,31	11,74	12,01
TC0X00008415.hg.1	6,03	5,95	6,55	6,32	6,52	6,52	7,53	6,09	6,59	9,11	6,37	7,73	6,5	6,04	6,82	6,54	6,34	9,02	6,41	6,34	6,32	6,52	6,68	6,35
TC0800012225.hg.1	7,6	6,64	6,27	7,85	6,77	6,85	7,79	6,64	6,97	6,36	7,07	6,12	5,94	6,27	6,61	7,31	7,12	6,57	7,99	7,04	7,69	6,87	6,8	7,73
TC2000007327.hg.1	7,36	9,24	7,3	10,37	10,82	10,02	8,16	11,5	11,66	10,5	11,9	8,07	7,73	10,5	7,55	9,63	6,72	8,64	7,23	7,92	11,05	10,53	10,27	7,95
TC1100008881.hg.1	8,04	8,34	8,69	8,28	8,24	8,56	7,2	7,86	8,93	8,96	8,16	8,61	8,88	9,06	8,28	7,98	7,51	8,17	8,31	9,23	8,29	8,3	8,34	7,88
TC1700006911.hg.1	6,5	6,67	6,34	6,17	6,24	7,13	6,55	7,39	7,08	5,98	6,54	7,01	6,03	6,66	5,82	6,16	7,61	7,03	6,49	7,22	5,93	6,9	7,7	7,27
TC1700012076.hg.1	12,68	12,63	12,71	12,99	13,01	12,67	12,14	12,57	13,09	12,2	12,59	11,18	12,61	12,64	11,84	11,78	13,22	12,94	13,16	12,9	13,03	12,01	12,73	13,31
TC1200010024.hg.1	12,04	14,04	12,98	12,96	12,99	13,13	10,41	12,9	11,79	12,51	13,33	11,57	12,37	12,49	11,82	12,15	12,62	13,2	11,54	13,44	12,87	13,07	12,88	13,3
TC1600011316.hg.1	6,35	6,04	6,31	6,25	6,02	6,42	6,97	6,27	6,82	6,31	6,07	6,97	6,57	6,46	6,97	6,61	5,82	6,32	6,05	6,13	6,31	6,3	6,26	5,84
TC1900011745.hg.1	8,96	8,37	8,46	8,11	8,99	9,05	10,06	8,33	9,26	7,92	8,48	7,87	6,86	8,38	7,06	10,04	8,22	8,03	9,17	8,12	8,1	7,7	8,28	9,21
TC1900011746.hg.1	8,33	7,79	7,66	7,14	7,5	8,03	8,33	7,37	8,41	7,69	7,31	8,51	7,75	7,16	7,74	7,38	7,15	7,53	7,83	7,97	7,92	7,6	8,25	7,6
TC0100018507.hg.1	9,24	9,99	10,75	10,08	10,87	9,95	8,63	10,56	11,3	9,49	10,2	8,84	10,63	9,62	10,24	10,29	10,81	9,19	9,26	10,64	9,74	10,46	9,6	9,98
TC0100018508.hg.1	6,53	6,17	6,72	6,64	6,42	6,41	7,18	6,48	7,11	7	5,99	6,41	6,08	6,94	7,05	6,87	7,51	5,8	6,72	7,35	5,96	7,1	6,43	6,28
TC0300011259.hg.1	8,27	9,19	9,06	8,46	9,73	8,58	9,52	9,53	7,15	8,37	9,04	7,44	7,67	8,82	7,59	9,32	8,04	8,51	7,97	8,98	8,6	8,87	8,33	9,14
TC0200016528.hg.1	4,75	4,98	4,88	5,18	5,67	5,03	5,4	5,05	5,65	5,22	5,27	5,17	5,51	5,15	4,78	4,79	5,28	5,03	5,14	5,09	5,07	5,19	5,09	4,9
TC0200016529.hg.1	4,23	4,26	4,83	4,44	4,25	4,38	5,49	4,98	6,62	5,23	5,14	4,79	5,87	5,01	4,92	4,87	4,43	4,55	4,3	4,52	4,23	4,44	4,79	4,14
TC0700009536.hg.1	10,99	11,14	10,82	12,07	11,55	12,84	11,66	11,69	11,68	12,53	13,27	10,07	10,07	13,41	10,48	12,94	10,75	12,3	11,27	12,27	11,82	11,83	11,73	11,9
TC0X00010933.hg.1	11,36	11,1	11,15	12,16	10,68	10,87	11,92	11,5	9,64	10,51	10,18	10,82	12,25	11,06	12,86	10,79	10,72	10,49	10,3	9,48	11,89	9,67	11,31	11,4
TC1300008044.hg.1	9,57	9,82	9,56	9,88	9,67	9,4	9,3	9,69	8,64	9,18	8,81	8,99	9,55	8,93	9,79	9,98	9,15	8,64	9,45	9,45	9,77	9,3	9,38	9,68
TC0X00009869.hg.1	11,67	12,22	12,61	11,96	11,98	12,89	13,38	12,24	12,86	12,12	12,61	12,2	11,49	12,61	12,44	12,63	11,64	11,65	11,7	11,69	12,07	12,13	11,74	11,89
TC0800006482.hg.1	9,4	9,13	9,66	8,82	8,58	9,38	9,71	9,41	8,79	9,35	8,9	9,44	9,07	9,2	9,92	9,23	7,99	8,34	9,19	9,09	8,24	8,38	8,67	8,24
TC0800006488.hg.1	9,45	10,09	9,69	9,03	9,77	10,37	12	9,74	11,8	10,26	9,67	11,24	10,19	10,04	10,39	10,18	9,11	9,3	10,36	10,89	9,75	9,97	10,08	9,64
TC0100007117.hg.1	8,4	7,5	7,55	8,22	7,91	8,35	6,8	8,02	8,12	8,14	8,32	7,04	7,32	8,21	8,13	8,17	7,29	8	8,06	7,73	7,9	7,45	7,87	7,77
TC0100016027.hg.1	8,17	8,17	8,88	8,27	9,02	8,24	10,62	8,77	8,85	8,23	8,99	8,13	8,15	8,49	8,25	9,69	8,28	8,42	8,34	9,06	8,18	8,6	7,64	8,18
TC1100009287.hg.1	13,61	14,09	14,62	14,19	14,19	13,17	12,12	13,46	13,54	12,91	14,33	13,3	13,65	13,55	13,56	13,86	14,61	12,79	13,38	14,27	14,04	14,45	13,84	13,53
TC1700006810.hg.1	7,36	7,44	7,8	6,77	7,91	7,55	7,63	7,19	8,86	7,79	7,24	7,32	7,68	7,34	6,8	7,44	6,92	6,82	7,04	7,97	7,25	7,26	6,86	6,94
TC0100006613.hg.1	8,42	7,97	8,17	7,55	8,14	7,76	8,32	8,19	7,63	7,6	8,06	7,78	7,92	7,46	8,19	8,32	7,33	7,67	8,37	8,06	7,91	8,26	7,83	7,75
TC1100008382.hg.1	10,42	9,42	9,88	10,16	10,03	9,85	9,16	10,24	10,86	9,64	10,27	8,67	9,61	10,58	9,12	9,75	9,47	9,33	10,43	9,85	10,02	9,6	10,07	9,8
TC1900011650.hg.1	8,14	7,39	7,38	7,7	7,82	7,6	7,63	7,92	7,01	7,79	7,61	8,18	7,19	7,91	6,9	8,73	7,38	8,06	8,24	7,65	8,31	8,22	7,95	8,28
TC0100013034.hg.1	7,4	7,88	7,48	7,55	7,19	7,58	8,48	6,93	8,07	7,57	7,55	8,36	7,43	7,32	8,04	7,45	7,22	7,72	7,98	7,21	7,43	7,85	7,78	7,72
TC1200007892.hg.1	10,95	10,32	9,98	9,92	10,69	10,71	7,28	11,1	10,06	10,52	9,99	9,82	9,3	10,98	9,58	9,7	8,63	10,06	10,22	9,42	9,21	9,55	10,63	10
TC0300009247.hg.1	8,92	8,05	7,76	8,24	8,48	8,12	10,19	8,22	8,28	8,16	9,34	8,95	8,33	8,43	8,88	9,67	8,93	8,67	8,73	9,06	8,2	8,99	8,41	8,58
TC0500007780.hg.1	8,33	8,75	8,34	9,1	8,8	9,32	9,6	9,15	7,98	8,48	9,5	8,12	8,73	8,54	8,47	8,87	8,58	9,17	8,04	9,23	8,76	9,22	9,1	7,67
TC0200016431.hg.1	5,9	6,2	6,46	6,47	5,59	6,42	7,32	6,4	6,62	7,19	6,53	5,62	6,49	6,63	6,36	5,54	6,18	6,4	5,98	6,53	6,42	6,19	6,03	6,51
TC0700012906.hg.1	11,39	11,29	10,76	11,97	11,27	12,37	11,18	12,19	10,86	12,02	12,47	11,15	10,29	12,55	11,57	12,61	12,14	11,64	11,25	11,29	11,68	11,2	11,66	12,07
TC0500013258.hg.1	6,23	6,67	6,28	6,69	6,43	6,27	7,5	6,68	7,51	6,9	6,62	6,81	6,68	7,06	7,08	6,95	6,21	6,47	6,46	6,49	7,34	6,53	6,85	6,41
TC0400012829.hg.1	10,88	11,76	9,99	11,96	12,06	11,64	11,93	11,32	12,11	10,79	12,64	10,46	9,92	11,85	8,51	13,02	9,2	9,44	10,77	12,18	11,95	11,98	12,07	11,33
TC0400012830.hg.1	6,61	7,77	6,69	7,45	7,47	6,9	7,89	6,88	7,84	6,99	7,68	7,96	6,91	7,81	6,49	8,69	6,22	6,8	6,83	7,57	7,32	7,93	7,8	7,51
TC0900009948.hg.1	5,26	4,97	5,57	5,06	5,62	4,82	6,32	5,4	4,91	5,39	5,55	4,83	5,15	4,52	5,18	5,67	5,95	6,78	5,49	5,96	5,28	5,95	5,17	5,89
TC1400006551.hg.1	9,38	9,2	10,04	9,16	9,99	9,71	9,54	10,29	10,73	10,32	10,15	9,31	10,02	9,87	9,44	9,72	9,05	9,55	9,09	9,34	9,23	9,69	9,39	9,01
TC0100007477.hg.1	10,67	10,48	10,83	10,71	10,71	10,77	9,97	10,62	10,79	10,97	11,08	9,23	9,91	10,32	9,26	10,87	10,67	11,21	10,92	11,01	10,92	10,87	10,52	10,97
TC0600009961.hg.1	9,59	10,26	9,92	10,37	10,33	10,62	9,04	10,89	9,9	10,04	10,66	9,12	9,79	10,49	9,63	10,67	10,19	9,29	9,37	9,96	10,06	9,58	10,14	10,31
TC0600013667.hg.1	8,28	9,06	9,95	8,89	9,28	9,2	9,01	9,82	10,39	8,92	10,29	8,66	8,84	9,06	8,95	9,9	8,95	7,98	8,07	9,61	8,47	9,18	8,74	9,14
TC1200007425.hg.1	11,63	11,51	11,44	11,75	11,69	11,57	10,89	11,1	11,46	11,48	11,82	11,28	11,28	11,58	11,36	11,88	11,84	12,35	12,21	11,87	11,74	11,94	11,88	11,79
TC1900006499.hg.1	9,51	9,17	9,83	8,86	9,73	9,79	9,01	9,44	10,3	10,24	9,32	9,51	10	9,1	8,86	9,66	9,03	9,6	9,39	9,77	9,74	9,79	9,85	9,51
TC1500007851.hg.1	7,88	7,92	8,7	8,03	7,8	7,8	9,75	8,09	8,31	7,85	7,78	8,04	7,54	8,1	8,02	8,46	7,64	7,48	8,11	7,26	8,14	8,05	7,52	7,82
TC0900009910.hg.1	5,55	5,98	6,16	5,39	5,4	5,79	6,73	5,32	6,61	5,93	5,51	6,51	5,6	5,44	6,31	5,88	5,41	5,33	5,58	5,84	6,05	5,88	5,67	5,7
TC1400007307.hg.1	13,02	13	12,18	12,5	12,65	13,11	12,72	12,06	12,38	12,75	12,61	13,46	12,87	12,47	12,93	13,15	11,27	11,99	12,81	12,59	12,7	12,76	12,59	12,13
TC0100018568.hg.1	11,96	12,23	10,93	11,92	11,77	11,74	10,56	11,19	10,74	11,48	11,32	11,34	11,23	11,16	10,99	11,95	10,56	10,85	11,73	12,27	11,75	12,44	11,05	11,85
TC0200008507.hg.1	9,98	10,03	9,87	9,32	9,69	10,32	10,16	10,46	11,77	10,19	11,24	9,45	9,83	11,25	9,94	10,04	9,32	9,32	9,62	9,95	9,74	10,04	9,57	10,15
TC1000007761.hg.1	12,25	12,18	11,94	11,81	11,95	12,29	13,1	12,99	11,52	11,74	12,6	13,3	12,73	13,53	12,73	12,55	11,13	10,75	11,17	11,57	11,59	11,37	11,04	11,92
TC1500007791.hg.1	12,59	13,22	11,36	12,92	12,58	12,39	11,95	12,72	9,05	12,13	12,44	11,63	12,48	12,73	12,71	12,94	12,83	12,24	12,38	12,32	12,65	11,28	12,75	12,65
TC0300007356.hg.1	8,87	9,28	8,68	8,62	8,57	9,1	8,26	9,07	7,96	9,06	9,33	9,18	9,08	8,29	9,11	9,3	8,28	9,07	8,81	8,54	9,1	9,47	8,79	8,9
TC0300011039.hg.1	4,4	4,8	4,7	4,97	4,91	4,58	5,69	5,35	4,69	5,33	4,76	4,33	4,65	4,74	4,61	4,41	4,52	4,82	4,32	4,59	4,84	4,9	4,52	4,65
TC1200011699.hg.1	13,03	12,68	12,67	12,89	12,94	12,64	11,35	12,32	11,18	13,12	12,9	12,52	12,67	12,8	12,48	13,19	13,36	13,36	13,2	13,06	12,81	13,42	13,01	12,28
TC1100013037.hg.1	10,9	11,42	11,84	11,32	11,2	11,31	9,68	11,87	11,5	11,9	11,01	10,41	12,52	11,29	12,3	10,3	11,35	12,08	10,85	11,42	11,45	11,36	10,98	11,18
TC1600007992.hg.1	10,03	9,97	10,54	10,04	9,99	10,3	8,86	9,98	9,94	10,69	10,46	10,11	11,07	9,96	10,38	10	10,8	10,36	9,94	10,16	10,39	10,28	10,08	9,78
TC1100013039.hg.1	8,72	8,45	8,78	8,96	8,73	8,96	8,35	9,01	8,55	9,33	8,83	8,5	9,5	8,83	8,51	8,2	9,09	9,34	8,44	8,74	8,41	8,82	8,45	8,69
TC1000011690.hg.1	13,03	13,74	12,28	13,6	13,54	12,56	11,23	12,93	11,76	13,04	12,87	12,39	12,71	12,6	12,31	13,1	14,08	13,81	13,36	12,97	13,04	13,86	13,39	13,32
TC0700006737.hg.1	8,89	8,76	9,74	8,13	8,73	10,04	8,49	10,95	9,72	10,05	9,42	9,95	9,41	10,51	9,5	8,74	8,74	8,53	8,46	8,89	8,52	8,68	8,91	8,77
TC0200016115.hg.1	10,72	10,23	11,86	10,03	10,98	10,08	10,96	11,08	8,75	10	10,01	10,59	9,86	9,83	8,74	10,23	9,41	10,34	10,22	10,62	9,69	10,24	10,88	11,16
TC1700007949.hg.1	6,57	6,66	6,56	6,7	6,66	6,8	6,46	6,98	7,44	6,9	7,17	6,97	6,94	6,78	6,76	6,2	6,33	6,69	6,56	6,4	6,94	6,57	6,57	6,66
TC0200016739.hg.1	8,4	8,26	7,98	8,06	8,45	8,39	6,51	7,67	6,95	7,49	7,42	7,67	7,19	7,69	7	8,17	7,37	7,55	7,93	7,95	8,68	8,37	8,45	8,21
TC0200016740.hg.1	11,26	11,21	10,57	10,84	11,09	10,63	11	10,16	9,89	10,11	9,96	11,03	10,56	10,5	11,13	9,86	11,03	10,27	11,43	10,49	10,6	9,79	10,92	11,09
TC1000006924.hg.1	13,76	13,49	13,4	12,88	13,46	13,02	10,77	12,66	11,47	12	13,12	12,33	13,24	12,88	12,92	13,36	13,16	11,99	13,58	12,71	12,47	12,73	13,06	13,99
TC1700010562.hg.1	5,62	5,79	5,72	5,48	5,45	5,74	6,1	6,04	6,5	5,69	5,83	5,88	5,96	5,85	6	5,62	5,71	5,52	6,07	6,16	5,87	6,17	5,75	5,67
TC0300008086.hg.1	5,91	6,86	6,15	7	6,83	7,04	6,14	6,69	7,02	5,6	7,07	6,36	6,45	6,64	6,38	6,66	6,51	6,32	6,49	6,56	6,87	6,57	6,08	6,88
TC1600011494.hg.1	14,68	13,57	12,15	14,77	14,21	12,91	13,06	13,55	11,45	13,41	12,9	12,55	13,44	13,03	13,48	13,55	14,51	14,5	14,85	13,47	14,67	14,52	14,57	14,52
TC1200012721.hg.1	11,15	11,19	10,95	11,74	11,54	11,48	10,86	11,69	11,29	11,22	11,03	10,85	11,66	11,31	11,06	10,88	11,6	11,9	11,36	11,36	11,21	11,24	11,45	10,91
TC0300007745.hg.1	12,21	12,76	12,54	12,7	12,77	12,64	12,64	13,17	11,93	12,08	12,24	12,67	12,82	12,56	13,38	12,53	12,54	12,26	12,3	12,89	12,45	12,13	12,73	12,5
TC0200009687.hg.1	9,65	9,31	8,99	10,04	9,59	8,83	8,53	9,19	9,85	9,03	9,27	8,53	9,41	9,17	9,73	8,12	9,63	9,59	9,64	9,21	9,85	10,04	9,39	9,04
TC0100016944.hg.1	10,5	11,19	11,13	11,43	11,33	10,52	11,03	11,34	12,4	11,31	11,63	10,27	11,39	10,99	10,42	10,6	12	11,81	11,06	11,8	10,77	12,58	10,48	11,74
TC0300006489.hg.1	12,64	12,55	11,84	12,54	12,72	12,05	11,66	12,05	10,44	11,75	12,34	11,84	12,3	11,93	11,95	12,07	12,43	12,53	12,81	11,96	12,42	12,82	12,47	12,05
TC0400007596.hg.1	7,76	6,57	7,38	6,55	6,35	6,72	7,56	7,14	9,18	6,4	7,01	8,35	6,75	7,46	6,93	6,07	8,02	6,65	8,16	6,81	6,21	7,41	7,13	7,22
TC0500009585.hg.1	10,75	10,83	11,19	10,58	10,67	11,23	11,49	11,13	11,38	11,39	11,08	11,52	10,68	11,18	11,1	10,94	10,07	10,88	11	11,07	10,84	10,85	10,7	11,01
TC1300007171.hg.1	6,01	6	6,16	7,72	7,55	6,01	6,13	6,35	6,93	6,53	5,74	6,15	5,99	6,27	6,82	6,16	8,47	6,27	6,44	6,96	7,59	7,3	6,42	6,4
TC0X00007930.hg.1	5,78	5,56	5,36	6,62	6,37	6,26	6,58	5,85	6,77	6,62	6,24	7,19	5,54	7,14	6,93	6,31	6,07	5,96	6,26	6,36	6,08	6,45	5,8	6,01
TC0300008046.hg.1	11,22	11,41	11,04	10,94	11,24	11,09	10,6	10,89	10,5	10,74	11,59	11	11,24	11,28	11,05	11,53	10,73	10,78	11,05	11,37	10,79	11,36	10,95	11,21
TC0300009350.hg.1	5,37	5,27	6,32	5,26	5,92	5,33	6,5	5,3	5,81	6,15	5,37	5,46	5,77	5,29	5,32	5,77	5,65	5,83	5,2	5,36	5,5	5,29	5,85	5,57
TC1100007168.hg.1	10,67	10,91	9,85	10,13	10,67	10,21	9,27	10,67	8,61	10,07	10,56	10,5	10,68	10,29	10,35	10,09	10,41	10,3	10,56	10,21	10,15	10,63	10,06	10,39
TC0500013216.hg.1	4,59	4,51	4,16	4,64	3,94	4,18	5,16	4,33	5,03	4,41	4,32	5,18	4,47	4,83	5,23	4,87	4,38	4,27	4,18	4,45	4,46	4,34	4,5	4,04
TC0500010731.hg.1	10,96	10,28	10,2	10,09	10,44	9,97	8,69	9,93	8,52	8,67	9,3	9,89	9,91	9,76	10,1	9,97	9,8	10,11	10,09	10,44	9,74	9,27	9,73	9,83
TC1700012058.hg.1	9,84	8,94	7,75	9,79	9,51	9,5	7,75	9,14	8,3	9,17	8,55	9,1	9,07	9,13	8,32	8,76	8,77	9,73	10,49	8,23	9,73	9,52	9,12	9,29
TC1700010914.hg.1	12,43	12,52	11,34	12,4	13,35	12,01	11,1	11,66	10,72	12,26	12,6	11,65	12,65	11,74	11,45	10,84	12,3	12,51	12,51	12,07	12,61	13,73	11,76	12,73
TC1700010916.hg.1	11,81	12,05	11,2	11,68	12,82	11,57	11,8	10,77	10,65	12,17	12,24	11,05	12,25	11,29	10,81	11,07	11,8	11,97	12,01	11,88	11,91	13,27	11,27	12,09
TC0800010663.hg.1	8,48	8,52	7,73	9,42	7,97	8,12	8,71	8,31	6,55	8,21	7,99	8,29	8,29	8,28	7,75	8,41	8,12	8,62	8,65	7,67	8,61	8,1	8,54	9,48
TC0600009076.hg.1	8,19	8,37	8,79	7,8	8,2	8,29	9,4	8,59	7,57	8,08	7,92	8,38	8,34	7,82	8,44	9,11	7,91	7,76	7,73	8,63	7,71	8,15	8,09	8,86
TC0600012795.hg.1	6,16	6,66	6,56	5,81	6,52	6,32	6,1	6,41	7,09	7,31	6,73	7,66	6,37	6,93	7,37	6,37	5,74	6,43	6,29	6,63	6,21	6,13	6,55	6,8
TC1000007007.hg.1	8,65	7,82	7,31	8,74	8,3	7,86	9,97	7,07	9,01	8,56	8,16	7,89	7,29	7,94	7,65	7,63	7,71	8,46	8,42	8,33	7,94	7,86	7,55	8,38
TC1000010135.hg.1	4,96	6,09	6,53	5,26	5,42	5,07	5,76	5,54	6,76	5,68	5,64	6,35	5,21	6,94	5,78	5,76	5,54	6,19	4,88	6,2	5,25	6,31	5,69	5,38
TC1600007536.hg.1	6,53	6,65	7,07	6,71	6,88	6,86	7,05	6,58	6,96	6,49	6,5	6,44	6,6	6,41	6,8	7,11	7,17	7,03	6,59	6,51	7,18	6,8	6,36	6,53
TC1900007418.hg.1	7,92	7,54	7,76	8,49	7,77	8,06	7,79	8,32	8,05	9,06	7,84	8,15	9,32	7,24	8,19	8,49	9,21	8,9	8,35	8,03	8,58	8,38	8,65	8,32
TC1700008888.hg.1	10,18	10,05	9,91	9,4	9,53	9,87	10,48	9,73	10,65	10,04	9,92	10,81	10,36	9,85	10,59	9,89	9,75	9,63	9,94	9,88	9,91	10,03	9,81	9,63
TC0300008940.hg.1	13,47	13,56	13,24	13,15	13,12	13,15	12,48	12,94	10,91	12,83	13,09	13,76	12,9	13,68	13,55	13,08	12,67	12,82	13,72	12,44	12,82	13,23	12,99	13,46
TC0200011054.hg.1	10,13	10,11	10,35	9,5	10,17	9,24	10,1	8,93	8,09	9,02	9,3	8,86	7,49	9,23	8,26	9,97	8,91	9,57	10,05	9,42	9,81	9,09	10,11	10,06
TC0700008662.hg.1	10,08	10,67	10,08	10,13	10,11	10,07	9,67	10,14	8,86	9,75	9,91	10,11	9,87	10,01	10,19	10,23	10,27	10,21	10,21	10,09	10,02	10,04	10,22	10,14
TC0600007817.hg.1	9,31	8,43	8,87	8,01	8,6	8,97	9,25	8,61	9,88	9,27	8,62	9,56	8,87	8,88	9,6	9,05	8,35	8,93	9	9,2	9,03	8,74	8,82	8,76
TC0X00007949.hg.1	8,31	8,84	8,55	8,38	8,1	8,67	8,91	9,06	8,73	9,18	8,79	8,86	9,08	8,12	8,69	9,11	9,65	7,9	8,18	8,46	8,6	8,78	8,54	8
TC0X00010369.hg.1	9,66	8,36	9,34	9,31	8,98	8,71	7,99	8,21	9,62	9,04	9,38	8,18	8,75	8,77	9,49	9,09	11,4	10,75	10,34	9,48	9,13	11,35	9,05	8,65
TC0X00007951.hg.1	8,66	8,21	8,35	9,17	8,71	8,17	7,66	8,58	9,91	8,37	8,99	7,93	9,06	8,15	7,8	8,15	9,57	8,08	8,74	8,93	8,41	9,84	8,3	7,75
TC0X00007946.hg.1	6,48	7,11	7,7	5,82	6,71	7,33	5,1	7,51	5,67	7,32	8,48	6,52	6,42	6,78	6,56	8,38	7,35	5,24	6,28	6,72	5,34	8,93	6,13	5,26
TC0X00011312.hg.1	10,14	10,39	9,48	10,4	10,38	10,11	8,84	10,21	8,3	10,23	10,51	9,46	9,71	10,18	8,96	10,27	10,81	10,57	10,33	10,16	9,99	10,51	10,09	10,57
TC0X00011311.hg.1	8,84	8,96	8,5	8,68	8,73	8,73	7,96	8,62	7,66	8,06	8,57	8,25	8,13	8,66	7,55	8,52	8,96	8,62	8,72	8,71	8,53	8,92	8,45	9,16
TC0X00010366.hg.1	10,25	9,72	10,88	10,16	10,4	9,9	10,28	10,28	11,56	10,06	10,76	10,33	10,78	10,89	9,78	10,46	10,7	10,56	10,29	10,75	10,19	10,98	9,95	9,89
TC1000009151.hg.1	7,13	7,15	7,18	6,81	6,89	6,94	8,13	6,88	7,66	7,02	7,03	7,69	7,31	7,25	7,29	7,39	6,58	7,28	7,27	7,43	7,06	6,85	7,13	6,96
TC0600009868.hg.1	11,23	13,06	10,83	13,27	12,87	10,77	10,26	11,11	11,57	11,43	12,48	10,72	11,63	11,01	9,97	10,37	13,68	13,38	11,73	11,56	12,95	13,87	11,81	12,11
TC0100015756.hg.1	11,22	10,99	11,38	10,77	11,29	10,95	11,37	11,39	10,64	11,33	11,23	11,63	11,17	10,8	11,43	11,29	10,62	11,34	10,77	11,3	10,93	11,86	10,86	10,89
TC1500008038.hg.1	9,79	10,65	10,67	12,51	12,41	9,36	11,38	8,49	11,19	9,66	8,11	9,14	9,39	8,98	9,12	12,34	15,09	11,71	9,89	12,7	11,98	13,05	9,44	11,46
TC1100006899.hg.1	9,49	10,34	10,79	10,79	10,61	10,4	8,93	10,93	10,61	10,9	10,94	10,12	10,37	10,47	11,03	10,49	10,79	10,97	9,62	10,49	9,65	10,02	10,12	10,65
TC1200007147.hg.1	7,45	7,42	7,34	7	7,1	6,76	8,04	6,93	8,04	6,82	6,52	7,39	7,25	7,43	7,31	6,67	7,07	7,38	6,64	7,76	7,47	6,61	7,29	7,95
TC0700013419.hg.1	11,82	12,02	11,88	11,91	11,65	11,59	11,66	12,18	10,5	10,66	11,4	9,77	12,13	11,46	11,3	11,88	12,74	11,64	11,85	11,8	11,41	11,07	11,1	12,07
TC0700013420.hg.1	8,99	8,65	10,72	9,83	9,97	8,38	9,09	8,89	10,32	9,07	8,74	8,31	9,44	8,39	8,54	9,34	9,79	9,3	8,87	9,24	9,18	9,38	8,75	9,27
TC0200010788.hg.1	13,81	13,53	13,2	13,11	13,62	13,11	11,22	12,9	9,51	11,93	12,81	12,93	13,11	12,63	12,52	12,86	13,02	13,12	13,29	12,48	13,13	12,87	13,38	13,25
TC1200012843.hg.1	12,93	11,94	12,67	12,03	12,46	11,82	10,37	11,76	10,8	11,9	12,12	12,15	12,15	11,93	12,01	12,59	12,21	12,41	12,88	12,19	11,81	12,65	12,18	12,36
TC1200012844.hg.1	8,63	8,14	8,58	8,57	8,97	8,74	8,58	8,56	8,42	7,53	9,17	8,13	8,1	8,77	8,66	9,32	8,16	8,36	9,16	8,8	8,33	8,34	7,65	8,48
TC0300013786.hg.1	10,84	9,99	10,53	10,96	10,93	10,12	8,71	10,63	9,09	9,88	10,46	9,06	10,31	9,92	9,43	11,02	11,15	10,75	10,75	9,99	10,56	11,07	10,49	10,31
TC0300013788.hg.1	9,32	8,91	8,96	9,36	9,33	8,92	7,59	9,07	7,7	8,49	8,8	8,37	8,65	8,97	8,33	9,21	8,52	8,92	9,27	8,06	8,98	8,98	9,02	8,68
TC0100016658.hg.1	13,65	13,53	14,04	13,33	13,55	13,42	13,54	13,59	11,68	13,31	13,44	13,87	13,45	13,15	13,77	13,11	13,98	13,9	13,76	14	13,45	13,92	13,32	13,69
TC0900008742.hg.1	8,13	8,6	8,49	9,15	8,54	7,8	7,34	8,77	7,04	7,53	8,73	6,91	8,52	7,67	7,43	8,09	9,89	9,21	8,73	8,34	8,69	9,27	8,13	8,66
TC1500010925.hg.1	10,97	11,37	10,44	11,47	11,49	11,42	10,31	11,61	10,46	12,03	10,76	11,59	12,07	10,98	11,11	11,3	10,91	11,9	10,94	11,1	12,17	11,68	11,68	10,81
TC1500009458.hg.1	11,3	11,24	10,27	11,01	10,57	10,18	9,62	10,63	8,34	8,34	10,47	8,17	10,55	10,68	10,7	10,01	11	10,03	11,01	10,65	10,28	9,15	10,65	10,55
TC0300007013.hg.1	7,42	7,34	7,43	6,6	6,55	7,21	7,89	6,9	7,49	7,9	6,92	8,49	7,44	7,08	8,11	7,54	6,43	7,43	7,31	7,15	7,49	7,62	7,8	7,04
TC0300007014.hg.1	5,44	5,97	6,04	5,96	5,76	5,21	6,23	5,76	6,64	6,02	4,99	6,21	6,2	7,82	6,08	5,29	5,63	5,85	6,15	5,98	6,08	6,61	6,17	5,66
TC0300007015.hg.1	4,97	6,19	6,68	5,29	5,47	5,61	9,02	5,97	6,24	6,12	4,71	6,93	5,32	5,88	6,2	6,16	5,53	5,69	5,27	6,51	5,41	5,64	6,05	5,82
TC0300007016.hg.1	6,2	6,12	6,62	5,75	6,29	5,69	6,97	5,92	7,36	6,52	6,25	7,59	6,66	7,39	6,56	6,78	6,19	6,63	6,24	6,67	6,02	6,94	6,67	6,73
TC0300007018.hg.1	5,87	4,99	5,25	5,53	5,82	5,21	6,7	5,09	6,93	5,51	5,3	6,47	5,36	5,83	6	5,25	5,67	6,38	5,63	6,32	6,05	5,9	6,2	5,69
TC0300007020.hg.1	6,92	8,45	8,71	7,05	6,48	7	8,48	6,99	8,84	8,22	6,12	9,99	7,54	8,41	9,11	6,25	5,99	6,59	6,47	7,62	6,36	8,15	8,81	6,1
TC0X00007535.hg.1	7,1	6,68	7,09	6,55	6,9	7,82	6,6	6,94	7,22	7,4	7,28	6,76	6,82	6,77	7,71	8,19	6,34	6,61	6,99	7,3	7,46	6,75	7,15	6,67
TC1100011643.hg.1	11,73	12,89	12,15	12,84	12,76	12,26	11,48	12,65	12,91	12,75	12,77	11,16	12,88	12,13	12,85	12,59	13,13	11,33	11,72	11,86	12,47	12,57	11,32	11,54
TC1700006638.hg.1	10,03	10,08	10,74	10	10,67	10,06	9,46	9,9	10,27	10,15	9,78	11,01	10,92	9,87	9,63	9,12	10,31	10,8	10,28	9,76	10,24	9,87	9,84	10,29
TC0900009307.hg.1	10,86	11,1	10,63	11,84	11,18	11,21	9,51	10,61	10,55	11,3	11,01	9,88	9,94	10,51	9,76	11,81	10,38	10,98	11,15	11,08	11,99	11,34	11,46	10,53
TC0900012080.hg.1	10,4	11,06	10,6	11,38	11,29	11,14	11,25	11,18	11,24	11,52	11,14	10,56	10,48	11,16	10,52	11,29	10,9	10,8	10,17	10,78	11,43	11,11	11,1	10,44
TC1900007358.hg.1	5,96	5,77	6,67	6,17	5,95	6,52	6,99	6,05	6,22	6,99	5,65	5,82	5,51	6,14	6,46	6,23	5,98	6,1	6,38	6,19	6,56	6,16	6,26	6,33
TC0500011448.hg.1	13,47	13,23	12,84	11,33	12,6	14,16	9,95	13,72	11,8	13,11	13,38	14,58	12,63	14,54	13,45	10,84	11,13	11,88	12,77	11,31	11,52	11,89	12,59	12,66
TC1500008470.hg.1	11,45	11,46	11,22	9,26	11,08	10,07	9,46	10,73	10,45	9,92	11,03	11,28	11,27	10,07	10,87	9,26	9,16	9,06	11,77	9,48	9,32	10,71	9,53	9,53
TC1900009371.hg.1	6,25	5,19	6,05	5,15	5,59	6,07	6,63	5,24	5,96	6,68	5,74	6,05	5,62	5,7	5,89	6,17	5,61	5,41	5,98	5,75	5,88	5,98	5,4	6,06
TC2200009170.hg.1	8,65	8,67	10,03	9,17	10,11	9,32	9,21	9,64	10,4	8,79	9,78	8,86	8,96	9,55	8,72	9,61	10,87	10,31	8,78	9,91	9,16	10,12	9,71	9,3
TC0500011228.hg.1	9,08	8,87	10,17	8,86	9,48	8,57	7,93	8,47	9,01	8,12	8,32	8,97	9,49	8,06	9,67	9,25	9,77	9,8	8,97	9,21	8,78	8,86	8,95	9,16
TC0X00011338.hg.1	6,89	7,91	6,92	7,62	7,97	7,32	5,98	8,45	6,06	6,87	8,87	5,82	7,39	7,93	5,71	9,01	9,07	7,24	6,85	8,48	6,99	7,49	7,85	6,74
TC0X00011339.hg.1	6,3	6,18	5,91	7,05	6,9	7	6,24	7,41	6,06	7,12	7,18	6,08	5,19	6,72	5,99	7,04	6,27	6,46	6,28	5,65	7,4	7,4	7,74	6,45
TC0X00006489.hg.1	5,41	5,32	6,22	4,97	4,9	5,73	6,94	5,47	6,85	6,32	5,44	6,12	5,69	5,47	6,04	6,4	5,31	5,24	5,85	6,06	5,79	5,71	6,21	5,38
TC1700012295.hg.1	11,31	10,76	9,5	10,94	11,17	9,77	10,73	9,7	9,34	9,75	11,06	9,67	9,61	10,48	8,92	10,5	11	11,75	11,9	10,03	11,07	12,22	10,22	10,43
TC0X00006488.hg.1	4,79	5,36	5,38	4,64	4,91	5,32	5,34	4,79	5,59	4,84	4,91	5,41	4,74	5,45	5,36	5,06	4,76	4,99	4,82	5,42	5	5,24	5,41	4,74
TC0500012467.hg.1	6,06	5,72	6,21	5,66	5,68	5,91	6,31	5,58	6,34	6,71	5,59	6,07	6,25	5,68	6,03	6,16	5,78	5,53	6,31	6,19	5,87	6,55	5,95	5,87
TC0400011650.hg.1	7,26	7,46	7,39	7,36	7,63	8,53	9,45	8,4	9,06	8,53	8,98	8,66	7,67	8,11	7,29	7	8,87	8,12	7,52	7,68	7,4	7,24	8,06	8,91
TC0500008121.hg.1	8,89	8,97	9,34	8,28	9,32	9,51	8,45	9,18	9,45	9,58	9,19	9,79	9,33	9,35	8,94	8,52	8,3	9,77	8,64	9,25	8,43	9,35	9,3	8,77
TC1100006629.hg.1	7,94	8,26	7,42	7,53	7,42	7,71	9,14	7,16	8,52	6,9	7	9,29	8,92	6,99	9	8,14	8,06	7,68	8,36	8,52	8,13	7,66	8,39	7,81
TC0400007891.hg.1	6,15	6,06	6,89	5,9	6,38	6,33	7,81	6,9	8,76	6,45	6,17	8,01	6,46	7,32	6,94	5,9	6,26	6,47	6,12	6,78	5,83	6,46	6,11	6,25
TC1200010019.hg.1	4,96	5,74	5,17	5,14	5,12	5,4	6,69	4,91	6,01	5,58	5,03	5,83	5,77	5,13	6,06	5,61	5,54	5,66	5,7	5,38	5,93	5,31	5,15	5,46
TC1100009855.hg.1	4,68	4,79	4,77	4,7	4,75	4,85	6,28	4,8	6,49	5,09	5,01	5,29	4,88	4,61	5,01	4,87	4,27	4,58	4,66	4,81	5,18	4,75	4,76	4,7
TC0100008078.hg.1	7,82	7,81	7,66	7,88	7,88	8,03	7,83	7,58	7,98	7,56	8,16	7,9	7,98	7,62	7,65	8,08	7,82	8,09	8,03	7,97	8,14	7,8	8,17	8,04
TC0100011953.hg.1	11,85	12,78	12,02	12,84	13	12,21	10,38	12,49	10,63	11,5	12,12	11,17	12,22	12,07	11,33	13,16	13,06	12,44	12,01	13,41	12,08	13,42	12,26	12,44
TC2200008007.hg.1	5,95	5,9	6,28	6,19	5,72	6,53	6,14	6,29	7,51	6,27	5,34	6,51	6,13	6,58	6,31	5,99	5,92	5,68	5,94	6,39	6,47	5,89	6,32	5,82
TC2200008008.hg.1	6,41	6,91	6,37	6,95	7,09	6,87	6,94	6,23	7,09	6,38	6,57	6,95	7,05	5,9	6,12	6,75	6,82	6,42	6,62	6,63	7,31	6,56	7,11	6,39
TC0X00009271.hg.1	7	7,26	7,04	6,98	6,76	7,46	7,77	6,78	7,73	7,37	7,32	7,33	7,17	6,88	7,31	7,09	6,84	6,81	7,17	7,44	6,8	7,17	7,45	7,06
TC1000012496.hg.1	8,52	10,22	9,5	9,45	9,29	9,56	8,49	9,42	8,34	9,54	8,67	8,64	9,39	9,48	8,63	8,95	10,28	9,09	8,26	10,34	9,03	9,1	10,19	8,89
TC0800009752.hg.1	13,45	14,19	13,95	13,26	14,56	13,26	12,78	13,38	13,02	13,83	13,81	13,21	14,32	13,63	14,31	14,21	14,11	13,92	13,73	14,89	13,09	14,11	13,44	13,14
TC1000010621.hg.1	7,83	8,06	7,33	7,99	7,46	7,7	6,67	7,93	7,76	7,11	8	8,08	7,71	8,01	8,01	7,84	8,25	7,85	8,17	8,18	7,37	8,13	8,26	8,39
TC1000007619.hg.1	9,73	9,48	8,85	9,67	9,55	9,43	8,88	9,47	7,55	8,88	9,96	8,93	8,97	9,56	8,63	9,45	10,3	9,88	9,77	9,2	9,27	9,06	9,56	10,22
TC0800011830.hg.1	9,67	9,17	9,37	9,79	9,16	9,2	9,34	8,81	8,98	9,48	8,95	10,06	8,82	9,6	9,85	9,14	8,84	9,42	10,06	9,67	10,03	9,59	9,87	10,31
TC0800011826.hg.1	10,57	9,96	10,96	10,44	10,36	9,49	9,9	9,11	8,26	9,84	9,53	10,22	9,89	8,96	9,86	10,44	9,14	10,12	10,56	10,02	10,63	10,06	9,7	11,37
TC0200006643.hg.1	7,12	6,97	6,97	6,42	7,29	7,12	7,81	6,61	8,24	6,87	6,93	7,85	6,69	6,78	6,62	6,78	6,47	6,77	7,12	7,08	6,53	7,08	6,68	7,11
TC0100013281.hg.1	8,71	9,15	9,21	9,02	9,1	8,91	8,08	8,87	9,94	9,21	8,79	9,27	8,3	8,76	9,57	9,68	8,56	8,71	8,43	8,92	9,05	8,85	9,04	9,01
TC0200011287.hg.1	8,35	8,78	8,74	8,89	9,09	8,63	7,92	9,1	8,64	8,92	8,86	9,03	8,31	8,8	8,09	8,11	8,31	8,8	8,15	8,47	8,34	8,82	8,46	8,84
TC1400010033.hg.1	6,27	6,6	6,61	6,23	6,39	6,82	7,2	7,15	8,42	6,82	6,35	7,03	7,02	6,55	6,65	5,97	6,42	6,34	6,41	6,71	6,88	6,67	6,34	6,74
TC0200016669.hg.1	8,47	8,41	8,38	8,2	8,61	8,91	7,76	8,93	7,64	7,61	8,11	8,91	8,13	8	8,08	8,4	8,36	8,09	8,6	8,19	8,01	8,43	8,42	8,09
TC0700008389.hg.1	6,75	6,86	7,43	5,99	6,36	6,35	8,5	6,62	7,36	7,22	6,98	7,86	6,76	7,06	7,61	5,78	6,73	7,29	6,85	7,22	6,45	7,25	7,29	6,53
TC0400012478.hg.1	5,41	5,97	5,4	5,34	5,55	5,93	6,66	5,33	5,86	5,79	5,62	6,35	5,65	6,62	6,61	5,64	5,64	5,92	5,17	5,55	5,97	5,36	5,42	5,31
TC0900011705.hg.1	6,54	6,49	6,7	6,68	6,93	6,84	6,31	7,29	7,02	6,48	7,27	5,66	6,48	6,69	6,38	7,08	7,8	6,57	6,6	6,73	7,03	6,62	6,58	6,85
TC1500008545.hg.1	9,49	9,91	9,05	10,39	9,49	9,49	6,81	9,88	7,33	9,28	9,72	8,65	9,51	9,37	9,61	10,11	10,25	9,87	9,31	9,25	9,28	9,69	9,68	9,37
TC1200010569.hg.1	11,97	12,42	12,07	12,49	11,95	12,4	9,94	12,31	11,33	11,86	11,99	11,95	12,37	12,32	11,81	11,88	12,59	12,88	12,17	11,96	12,2	12,27	12,06	12,23
TC0X00011353.hg.1	7,26	7,16	6,91	7,19	7,27	6,83	9,26	7,93	6,28	7,26	6,97	7,62	7,16	6,79	8,13	8	6,5	7,52	7,15	7,7	6,66	7,16	6,87	6,74
TC0700013063.hg.1	8,14	8,1	7,84	7,7	7,99	8,23	8,18	7,62	7,77	8,14	7,89	7,87	8,2	7,54	7,66	7,73	7,8	7,81	7,96	8,17	8,03	7,88	7,56	7,74
TC0X00009123.hg.1	6,41	6,3	7,03	6,37	6,23	5,93	7,28	6,35	7	7,56	6,3	7,24	7,14	6,78	6,79	6,9	6,84	6,01	6,26	6,87	6,24	6,78	6,6	6,55
TC0X00009878.hg.1	4,92	5,1	5,18	5,02	4,61	5,41	5,48	5,68	5,73	5,16	4,97	5,41	5,66	5,61	5,68	5,3	4,89	4,88	5,13	5,28	5,09	4,81	5,13	5,09
TC1000009677.hg.1	6,35	6,5	5,85	7,54	6,31	5,72	8,31	6,22	6,54	5,82	6	5,76	5,64	5,78	6,23	7,71	7,04	6,97	6,29	5,89	6,75	6,86	6,48	7,44
TC0300011266.hg.1	5,8	6,46	6,15	6,22	6,76	5,88	6,36	6,03	7,48	6,81	5,78	6,17	6,06	6,39	6,06	6,51	5,29	5,73	5,96	6,17	6,07	5,78	6,41	5,34
TC0700008961.hg.1	5,84	5,46	6,06	5,61	5,79	5,63	6,65	5,69	6,95	6,11	5,72	6,43	5,93	5,97	6,09	5,8	5,95	5,96	5,7	6,46	5,52	5,62	6,36	5,83
TC1700007983.hg.1	5,18	5,17	5,67	5	5,01	5,18	5,7	4,88	5,57	5,93	5,36	5,61	5,65	5,37	5,66	5,61	5,33	5,45	5,59	5,24	5,55	5,33	5,35	5,51
TC1700010814.hg.1	7,72	7,91	7,62	7,87	8,3	8,08	8,5	7,83	9,67	7,92	8,08	8,94	8,02	7,97	8,4	8,8	8,29	8,13	8,22	7,9	8,76	8,16	8,05	8,11
TC0100014626.hg.1	5,02	5,96	5,71	5,06	5,09	5,08	5,45	5,57	5,17	5,94	5,62	7,12	5,58	5,46	6,96	6,02	5,72	6,03	5,56	5,2	5,48	4,98	6,41	5,55
TC0200016161.hg.1	7,84	7,95	8,6	7,9	8,09	7,95	7,64	7,86	8,1	8,07	8,1	8,37	8,24	8,62	8,37	8,55	7,98	8,06	7,94	8,01	7,88	8,08	8,17	8,03
TC1000010980.hg.1	8,73	8,05	8,54	8,2	8,34	8,91	7,73	8,56	7,46	8,36	7,95	8,79	7,52	8,34	8,74	9,16	8,09	8,76	8,73	7,76	8,1	8,35	8,6	8,52
TC1000010982.hg.1	7,69	7,39	8,18	7,57	7,94	7,97	5,92	7,29	6,52	8,05	7,1	8,01	6,95	8,56	7,35	8,25	7,58	7,78	7,54	7,47	8,03	7,61	7,74	7,97
TC2200008411.hg.1	11,23	11,01	12,08	11,09	11,17	11,55	12,5	11,38	11,78	11,54	11,33	11,55	11,74	11,71	11,65	11,59	11,59	11,76	11,21	11,78	11,18	10,91	11,31	11,69
TC0600012671.hg.1	9,56	9,39	8,95	9,86	9,5	9,34	8,81	9,12	9,56	8,46	9,68	9,06	8,54	8,92	8,12	8,5	8,92	9,06	9,11	8,68	9,78	9,9	9,55	10,15
TC0600012674.hg.1	4,9	4,35	4,12	4,93	4,67	4,77	5,92	4,21	5,18	4,4	4,82	4,09	4,07	4,37	4,8	4,27	4,74	4,75	4,77	5,04	5,01	4,4	4,54	4,34
TC1200008650.hg.1	6,23	7,53	6,38	5,5	5,72	6,24	6,68	5,86	6,35	5,94	5,97	6,24	6,06	5,88	6,91	6,54	5,9	5,33	6,67	6,45	6,31	6,04	5,94	6,31
TC1100009791.hg.1	4,93	4,9	5,07	4,86	4,95	4,86	5,73	5,2	6,03	5,16	5,02	4,98	5,3	4,78	5,36	5,17	4,85	4,94	4,92	5,37	5,13	4,88	4,97	5,07
TC1100010048.hg.1	6,84	6,19	6,15	5,61	6,17	6	7,46	6,06	6,94	5,77	5,91	7,18	6,3	6,24	7,54	6,02	6,13	6,03	5,85	6,5	5,94	5,99	6,23	5,67
TC1200008753.hg.1	4,96	5,07	5,29	5,12	5,16	4,96	5,44	5,45	4,96	5,05	4,84	4,83	4,96	5,31	5,57	4,92	5,12	4,98	5,07	5,2	5,13	4,99	4,85	5
TC0100016902.hg.1	6,56	6,82	6,71	6,59	6,77	6,99	7,94	6,54	6,88	6,79	6,58	7,17	6,62	6,45	6,99	6,73	6,86	6,77	6,96	6,9	6,77	6,79	6,6	6,52
TC0600009279.hg.1	10,2	11,08	10,15	10,74	10,32	10,5	10,54	10,54	9,81	9,56	10,26	10,32	10,23	10,3	10,65	9,83	11,02	9,56	10,06	10,34	10,22	9,66	10,25	11,09
TC1900009807.hg.1	8,43	8,13	8,68	8,32	8,32	7,88	8,31	7,51	8,87	8,6	8,1	8,56	8	8,56	8,53	8,99	8,35	8,89	8,93	8,51	7,84	8,45	8,3	8,71
TC1700009618.hg.1	6,72	6,84	6,84	7,3	6,74	6,88	7,2	6,94	6,63	6,81	7,02	6,85	6,5	6,84	6,81	6,92	6,9	6,87	7,14	6,59	6,79	6,84	6,78	6,94
TC1700009613.hg.1	6,72	6,39	7	6,85	6,85	6,86	6,82	6,95	6,94	7,24	6,64	6,73	6,58	6,07	7,17	6,98	7,15	6,65	6,61	6,87	7,26	6,97	6,53	6,85
TC0100015957.hg.1	11,68	11,84	12,17	11,84	12,16	12	9,45	11,81	10,53	12,65	12,28	10,97	11,8	12,02	11,84	12,48	11,96	12,12	11,65	12,36	11,5	12,98	11,39	12,06
TC0100010129.hg.1	7,64	7,95	8,37	7,81	7,78	7,94	9,72	7,68	8,42	8,16	7,9	7,52	7,95	7,5	8,41	8,65	7,16	8,15	8,01	8,73	7,71	8,12	7,84	7,21
TC0800007321.hg.1	10,07	10,42	9,59	11,33	9,61	10,34	8,29	10,28	8,76	10,6	10,33	9,48	10,27	9,96	10,13	9,73	11,04	9,69	10,27	9,95	11,02	10,01	10,58	10,38
TC1200007594.hg.1	4,27	4,37	5,57	4,49	4,83	5,38	4,9	4,83	4,43	5,12	4,64	4,71	4,9	4,74	4,65	5,95	5,7	5,12	4,46	4,24	4,59	4,03	4,56	4,21
TC1700010371.hg.1	8,6	8,3	8,61	8,12	8,39	8,64	9,5	7,98	9,42	9,23	8,07	9,52	8,29	8,38	8,47	8,29	8	8,27	8,89	8,43	8,67	8,68	8,66	8,6
TC0700009691.hg.1	7,26	5,93	6,23	6,23	6,58	5,53	6,67	5,56	6,4	6,83	5,87	6,33	6,34	6,02	5,74	6,02	5,94	5,75	7,2	5,64	6,26	6,4	6,25	6,03
TC0200010853.hg.1	5,98	6,27	6,3	5,77	5,81	5,81	6,7	5,74	6,87	6,44	5,87	6,8	6,34	5,87	6,98	6,42	5,97	6,34	6,32	6,42	6,42	6,28	6,42	6,06
TC0400012212.hg.1	5,71	6,28	6,7	5,55	5,92	5,88	6,94	5,86	8,12	6,16	6,03	7,27	7,03	6,74	6,63	5,97	6,03	6,12	6,39	6,75	5,53	6,48	7,01	5,43
TC2000009911.hg.1	7,98	7,32	7,52	7,73	7,81	7,9	7,84	7,19	7,78	7,76	7,19	8,07	7,63	7,87	8,28	7,9	7,41	7,85	7,43	7,85	8,02	7,68	7,83	7,34
TC0700013380.hg.1	9,42	8,96	8,99	9,33	9,35	9,37	10,42	9,56	8,79	9,23	9,14	8,03	8,95	8,25	8,55	10,14	9,9	9,16	9,5	9,98	9,02	8,87	9,15	9,1
TC0Y00007321.hg.1	5,03	4,66	4,63	4,71	4,49	5,19	4,55	4,7	4,59	5,53	4,7	5,16	4,93	4,35	5,32	5,14	4,5	4,94	4,89	5,08	4,87	5,06	5,09	4,67
TC0X00006460.hg.1	6,1	6,02	6,56	6,45	5,93	5,98	6,26	5,7	7,06	6,84	5,72	6,79	6,08	7,01	6,82	6,36	6,4	5,96	5,91	6,13	6,16	6,47	6,57	5,91
TC0Y00007320.hg.1	6,1	6,02	6,56	6,45	5,93	5,98	6,26	5,7	7,06	6,84	5,72	6,79	6,08	7,01	6,82	6,36	6,4	5,96	5,91	6,13	6,16	6,47	6,57	5,91
TC0X00008910.hg.1	6,64	6,54	6,31	6,5	6,56	6,89	6,19	7,1	6,51	7,09	6,43	6,58	6,54	6,51	6,6	7	6,8	6,65	6,25	6,71	6,96	6,76	7,03	6,51
TC0Y00006884.hg.1	6,64	6,54	6,31	6,5	6,56	6,89	6,19	7,1	6,51	7,09	6,43	6,58	6,54	6,51	6,6	7	6,8	6,65	6,25	6,71	6,96	6,76	7,03	6,51
TC1900007089.hg.1	12,56	12,21	12,28	12,95	12,57	12,27	10,98	12,17	13,6	12,55	12,49	12,77	12,77	12,21	12,62	12,64	13,08	13,3	12,68	12,98	12,49	13,09	12,86	12,86
TC0700011876.hg.1	9,53	9,84	9,53	9,71	9,2	10,16	8,41	9,05	9,62	9,14	9,79	9,7	9,23	9,59	8,98	9,2	10,76	8,96	9,51	9,64	9,87	8,63	9,91	10,27
TC0200010252.hg.1	8,58	8,97	8,66	8,64	8,2	8,33	8,71	8,35	8,36	8,55	7,72	9,09	9,2	8,84	8,73	8,61	7,97	8,78	8,53	8,79	8,58	8,41	8,48	8,77
TC1700006583.hg.1	8,16	8,35	8,55	7,03	8,76	7,91	8,46	8,08	8,47	8,8	7,68	9,81	10,33	7,75	10,42	6,68	7,55	6,83	7,2	7,46	7,56	7,05	7,24	6,77
TC1900011208.hg.1	7,64	7,88	7,76	7,55	7,6	8,09	8,56	7,95	9	8,41	8,04	8,83	8,17	8,5	8,19	7,62	7,74	7,98	8,16	8,27	7,8	7,92	7,81	7,62
TC1400010696.hg.1	5,97	6,41	6,43	5,96	6,12	6,12	7,18	6,48	6,91	6,55	6,28	7	7,16	5,97	6,95	7	6,58	6,09	6,3	6,63	6,19	6,31	6,35	6,51
TC0800010607.hg.1	17,42	17,15	16,96	17,78	16,6	16,72	17,29	17,07	16,47	16,83	16,55	17,2	17,87	17,01	17,6	16,83	17,09	16,39	17,26	16,94	17,46	16,36	17,21	17,85
TC1600007431.hg.1	6,94	5,93	6,65	6,26	6,13	6,59	5,98	5,94	7,08	6,4	6,51	6,32	5,91	6,25	6,73	6,47	9,36	5,89	7,09	5,98	6,87	6,94	6,35	6,38
TC2200006947.hg.1	5,34	5,89	5,8	5,67	5,69	5,48	6,09	5,53	5,78	6,11	4,92	5,26	5,68	5,11	5,51	5,48	5,48	6,14	5,2	5,91	5,62	5,9	5,71	5,77
TC0100016831.hg.1	7,19	7,23	7,16	7,09	7	6,54	7,42	6,09	7,09	6,97	6,22	7,44	6,37	7,55	6,42	7,22	7,61	7,35	7,7	7,85	6,87	7,21	7,17	8,36
TC0900010797.hg.1	13,44	13,89	11,88	14,83	14,99	9,65	11,11	11,53	10,58	11,38	9,53	13,75	12,19	11,41	12,57	14,17	11,85	14,52	12,94	12,59	14,61	15,01	14,7	13,3
TC0200012980.hg.1	10,58	10,29	10,28	10,64	10,67	10,81	10,04	10,61	10,36	10,44	10,19	10,26	9,97	10,34	10,23	10,15	9,9	10,55	10,3	10,25	11,07	10,19	10,17	10,07
TC1700009215.hg.1	9,98	8,8	8,98	9,99	9,82	8,91	9,61	9,09	10,56	8,67	9,49	8,61	8,81	9,08	8,87	9,76	10,29	9,72	10,53	9,27	9,59	9,75	9,32	9,56
TC1100007844.hg.1	7,73	7,46	8,49	7,24	7,94	7,95	8,9	7,81	9,75	8,11	7,72	8,03	7,68	7,65	8,26	8,04	7,53	7,8	7,6	8,83	7,7	8,18	8,2	7,39
TC0900008953.hg.1	8,33	8,56	10,02	10,56	9,32	8,62	10,84	10,08	10,89	9,78	9,02	8,75	11,66	9,61	10,74	7,87	12,19	8,03	8,25	9,83	10,13	8,57	10,66	7,98
TC0300012435.hg.1	8,26	8,6	8,45	8,34	8,91	8,67	7,75	8,28	9,54	8,11	8,59	8,32	8,16	8,46	8,59	8,47	8,14	8,05	8,25	8,41	8,51	8,24	8,32	8,59
TC0200013510.hg.1	5,37	5,57	5,32	4,53	5,02	5,57	5,96	5,03	5,88	5,83	5,39	5,74	5,05	5,23	5,83	4,96	5,15	5,04	5,15	5,61	5,08	5,32	5,3	5,14
TC0100016503.hg.1	4,97	5,03	5,38	4,67	5,47	5,37	6,26	6,69	6,28	5,2	5,61	5,29	5,36	5,15	5,47	5,44	5,87	5,06	5,26	5,31	5,63	4,93	5,13	5,14
TC0900011340.hg.1	8,55	8,33	9,2	9,03	8,55	8,77	8,74	8,35	8,84	8,43	7,69	8,92	7,71	8,52	8,26	8,55	10,65	8,89	8,33	8,42	8,85	9,04	8,37	8,41
TC1200010198.hg.1	9,95	9,74	9,08	10,14	9,86	9,46	8,57	9,46	6,45	9,21	9,48	8,66	9,48	9,45	9,74	9,41	10,16	10,15	10,03	9,21	9,63	9,05	9,81	10,49
TC2000007117.hg.1	12,18	12,3	11,59	12,4	12,73	13,06	10,23	13,27	14,82	12,87	12,11	13,5	12,95	13,02	11,48	10,09	11,63	12,86	11,75	12,51	12,12	12,53	12,35	12,87
TC0200016645.hg.1	11,29	11,4	11,43	11,6	11,57	11,26	12,33	11,07	11,02	11,14	11,55	10,19	11,11	10,46	11,5	11,88	11,36	11,23	11,3	11,19	11,48	10,84	11,26	11,36
TC1800007052.hg.1	5,61	5,77	7,12	5,38	5,15	5,79	7,35	6,63	7,72	5,91	6,53	6,82	6,26	6,79	6,66	6,12	5,27	5,09	5,03	5,29	4,98	5,87	5,58	5,29
TC0700012370.hg.1	5,25	5,26	5,88	5,14	5,08	5,48	5,46	5,15	6,34	5,42	5,6	6,23	6,08	5,29	5,87	6	5,53	5,05	5,34	5,18	5,36	5,4	5,7	5,31
TC1000012575.hg.1	12,5	12,25	11,69	12,1	11,75	12,1	12,22	11,99	10,64	11,55	12,22	11,44	11,75	12,33	11,77	11,67	12,02	12,02	12,52	11,68	11,86	11,47	12,06	12,59
TC0800011679.hg.1	10,81	10,55	8,68	10,84	9,79	9,91	8,57	8,67	7,67	8,81	10,14	9,32	8,63	9,83	8,28	10,72	9,91	10,06	10,72	9,54	10,79	9,28	9,82	11,41
TC0200011965.hg.1	9,56	9,77	9,32	9,28	9,55	9,17	8,96	8,38	7,63	8,63	9,4	9	8,2	9,48	9,28	10,02	8,25	8,73	9,44	8,7	9,53	9,1	9,1	9,57
TC0100018157.hg.1	9,91	9,35	9,49	9,2	9,3	9,6	9,75	9,37	9,02	9,7	9,86	9,04	9,18	9,32	9,78	9,44	9,48	9,77	10,08	9,66	9,58	9,44	9,44	9,34
TC0100018156.hg.1	8,55	8,04	7,81	7,6	7,24	7,94	9,14	7,42	8,52	7,82	7,94	7,73	7,67	8,46	7,77	8,27	7,2	7,46	9	8	8,1	7,53	7,87	7,95
TC0100006517.hg.1	4,93	4,59	5,02	4,78	4,43	5,08	4,94	4,75	5,19	4,87	4,79	4,28	4,85	4,66	5,25	4,83	4,62	4,33	5,64	4,78	5,06	4,2	4,83	5,14
TC1700007469.hg.1	8,19	6,82	7,21	7,55	7,48	7,82	7,35	6,55	6,35	6,63	7,36	6,92	6,79	6,74	7,02	8,74	7,1	7,87	7,92	6,96	7,43	7,65	6,73	8,21
TC0600014098.hg.1	7,16	6,28	6,6	6,57	6,93	7,33	6,13	6,7	5,93	6,6	7,02	5,63	6,02	6,49	5,78	7,05	6,34	6,84	7,39	6,89	7,02	6,69	6,12	6,98
TC1900006660.hg.1	4,88	4,6	5,4	4,63	4,67	5,02	6,21	4,55	4,76	5,5	4,89	4,46	5,09	4,53	5,26	5,09	4,49	4,81	4,92	4,92	4,99	4,69	4,75	4,59
TC1000012056.hg.1	10,72	10,94	10,11	10,55	10,63	10,39	9,53	10,51	8,35	9,57	10,84	9,9	10,72	10,55	10,39	10,4	11,06	10,51	11,11	10,44	10,1	10,05	10,49	10,92
TC1200007622.hg.1	12,63	12,3	12,14	12,8	12,76	12,61	10,82	12,6	10,74	12,11	12,45	10,83	12,3	12,74	11,78	12,01	12,37	12,42	12,65	12,21	12,37	12,26	12,38	12,46
TC0200015009.hg.1	14,75	14,64	14,54	14,07	14,55	14,45	14,92	14,39	13,76	14,54	14,49	14,91	14,71	14,64	14,86	14,01	14,15	14,21	14,39	14,08	14,16	14	14,17	14,54
TC0100011533.hg.1	12,22	11,2	12,08	9,84	11,25	10,37	11,86	9,56	12,68	8,9	13,95	11	12,79	11,34	9,74	10,4	8,68	10,14	12	10,41	9,26	11,04	7,77	10,93
TC2200007406.hg.1	13,59	14,33	14,49	14,2	14,09	14,35	14,65	14,5	15,18	14,61	14,1	14,37	15,02	14,58	14,37	14,22	14,7	13,97	13,32	14,42	14,21	13,32	14,22	14,34
TC1900008564.hg.1	7,25	7,12	6,54	7,2	6,71	6,71	7,44	6,42	7,25	6,95	7,19	7,03	6,94	6,81	7,07	7,05	7,85	6,99	7,41	7,18	6,61	7,35	6,93	7,62
TC0100010369.hg.1	12,61	13,13	12,71	12,36	12,68	12,05	12,21	12,39	10,1	12,07	12,59	11,84	12,3	12,38	12,52	12,23	12,59	11,85	12,69	12,99	12,15	13,01	12,4	12,62
TC0600014267.hg.1	13,32	13,12	13,27	13,64	13,81	13,65	12,3	13,72	13,54	13,71	13,76	12,27	12,77	13,58	12,13	13,58	13,73	13,64	13,29	13,49	13,71	13,8	13,51	13,67
TC1200010809.hg.1	11,31	11,16	11,2	10,92	11,22	11,54	10,2	11,7	11,63	11,36	11,67	11,51	11,82	11,24	11,53	11,18	10,99	11,76	11,25	11,47	11,18	11,17	11,02	11,28
TC1200006935.hg.1	12,52	12,44	12,94	12,41	12,4	12,87	10,7	12,6	13,89	13,05	11,97	13,33	12,74	12,42	12,12	11,43	12,17	12,73	12,43	12,66	12,87	13,59	12,54	12,75
TC1600006870.hg.1	10,68	9,54	9,14	10,81	9,34	9,75	10,37	9,05	8,85	8,75	9,23	8,67	8,56	9,24	8,37	9,54	8,08	9,47	10,38	9,46	10,65	8,7	10,07	10,21
TC1100011192.hg.1	8,94	8,72	8,27	8,97	8,77	8,65	8,14	8,98	7,91	8,72	8,52	8,63	8,13	8,18	8,11	8,44	9,31	8,68	8,79	8,38	8,78	8,46	9,02	9,43
TC1400010100.hg.1	9,86	10,29	9,78	9,28	10,04	9,96	7,37	9,28	9,22	8,73	10,14	9,3	8,99	9,82	9,38	10,31	9,6	9,27	9,8	9,42	8,82	9,51	10,04	9,51
TC0300012000.hg.1	10,86	11,24	11,24	11,48	11,36	11,05	9,82	11,02	11,21	11,22	11,01	11,69	11,64	11,17	10,73	10,55	11,32	11,38	10,93	11,26	11,31	11,91	11,17	11,39
TC0X00008081.hg.1	7,91	8,39	8,28	8,46	8,3	8,05	10,8	7,87	8,6	7,64	8,81	8,12	8,3	7,43	8,82	9,02	9,33	9,08	8,08	9,04	7,9	8,47	8,36	8,46
TC0200011419.hg.1	9,14	8,13	7,3	8,32	8,3	8,12	10,19	7,96	5,82	6,98	7,94	7,14	6,76	7,57	6,17	7,83	8,66	7,71	9,99	7,98	7,62	7,59	7,74	7,92
TC0100008564.hg.1	11,4	11,51	12,23	10,78	11,69	11,1	8,83	11,4	10,51	10,73	10,86	11,39	11,79	11,16	11,76	9,91	10,86	11,39	11,07	10,45	10,63	11,59	11,35	11,1
TC1900006989.hg.1	9,18	9,61	8,8	9,37	8,94	9,02	10,26	9,04	8,58	8,43	9,47	8,43	8,84	8,41	8,61	9,24	10,5	9,65	9,36	9,17	8,88	8,66	8,98	9,24
TC0600012731.hg.1	9,76	10,16	9,82	10,45	9,96	9,71	10,26	9,83	8,83	10,21	10,26	9,62	9,75	9,7	9,88	9,65	10,04	9,75	9,78	9,75	9,93	10,15	10,03	10,93
TC0300006605.hg.1	14,93	15,14	15,06	14,89	15,22	15,04	14,19	14,67	13,81	14,78	14,78	15,52	14,73	14,92	14,5	14,84	14,56	14,8	14,78	14,68	14,94	15,19	14,77	14,83
TC0200016775.hg.1	9,95	10,16	10,02	9,98	10,09	9,61	9,13	10,38	7,86	9,79	10,36	8,89	10,45	10,13	9,41	9,7	10,79	10,44	10,32	10,17	9,83	9,95	9,87	10,08
TC0700013051.hg.1	6,21	6,33	6,5	5,91	5,63	6,16	7,08	5,87	6,84	5,79	5,64	6,39	6,65	5,82	6,46	6,43	6,88	6,32	5,93	6,32	6,43	6,27	6,44	6,08
TC0500007945.hg.1	8,48	8,82	7,98	7,97	8,48	8,8	5,72	8,45	6,23	8,17	8,68	8,28	8,4	9,64	7,79	8,67	7,64	8,87	8,33	9,09	7,82	7,94	9,03	8,23
TC0500011759.hg.1	13,11	13,05	12,74	12,95	13,02	12,76	12,3	12,37	11,04	12,82	12,57	13,48	13,01	12,72	12,51	12,29	12,76	13,21	12,85	13,17	12,91	13,34	12,86	12,3
TC1100007457.hg.1	7,88	7,45	7,43	7,88	7,55	7,8	7,96	8,24	6,8	7,7	7,69	7,78	7,67	7,36	8,1	7,66	8,44	7,72	8,08	7,33	8,05	6,93	7,93	8,1
TC1400009256.hg.1	11,81	11,92	11,95	11,63	11,82	12,34	11,09	12,21	11,91	12,07	11,82	12,29	11,77	12,01	12,05	11,77	11,14	11,41	11,72	11,37	11,87	11,79	11,69	11,4
TC0200011125.hg.1	8,87	7,91	8,31	9,17	9,19	8,34	8,73	8,3	6,82	7,96	8,59	7,44	7,94	8,21	6,5	9,24	8,57	8,29	8,79	8,53	9,1	8,39	8,26	8,38
TSUnmapped00000041.hg.1	7,89	6,8	7,69	7,82	7,3	7,15	7,51	7,02	7,24	7,68	7,46	6,85	6,59	7,07	6,54	7,53	6,56	7,23	7,67	7,17	7,99	8,6	6,88	7,31
TSUnmapped00000048.hg.1	6,71	6,62	6,61	6,84	6,82	6,64	6,64	6,55	6,85	6,74	6,67	6,68	6,52	6,68	6,64	7,07	6,89	6,8	6,84	6,8	7,12	6,89	6,73	6,89
TSUnmapped00000080.hg.1	7,6	7,26	7	8,38	8,44	7,33	7,96	6,83	8,38	7,53	7,25	7,12	7,64	6,79	6,58	8,27	6,92	7,14	7,96	7,84	7,85	7,64	7,53	7,49
TSUnmapped00000109.hg.1	11,44	10,73	11	10,36	10,93	10,35	10,81	9,98	7,42	10,21	10,98	10,29	9,17	10,67	9,22	11,55	9,8	10,41	11,58	10,18	11,05	11,9	10,21	10,85
TSUnmapped00000120.hg.1	7,95	7,57	7,23	8,11	8,2	7,67	7,91	7,59	7,06	7,29	7,4	7,37	7,12	6,85	7,42	8,38	8,1	7,64	7,71	7,85	7,88	7,44	8,1	8
TSUnmapped00000147.hg.1	7,94	7,57	7,7	8,47	8,37	8,22	7,53	8,1	7,55	7,97	8,15	7,31	7,58	7,69	6,96	8,34	8,28	7,81	8,28	8,1	8,24	8,07	7,89	8,28
TSUnmapped00000197.hg.1	5,35	5,38	5,36	5,4	5,45	5,22	5,44	5,26	5,79	5,42	5,31	5,6	5,31	5,33	5,24	5,36	5,32	5,42	5,44	5,39	5,82	5,57	5,27	5,6
TSUnmapped00000225.hg.1	6,89	6,76	6,68	6,53	6,9	7,02	6,56	6,9	6,7	6,94	7,42	6,96	6,75	6,49	6,94	7,17	6,49	6,76	7,2	6,97	6,94	6,79	6,39	7,07
TSUnmapped00000239.hg.1	6,94	6,6	6,79	7,05	7,64	6,83	6,71	6,47	7,62	7,06	6,68	6,57	6,91	6,15	7,2	7,63	6,93	6,85	7,62	7,56	7,49	7,19	6,97	7,05
TSUnmapped00000297.hg.1	7,45	7,08	7,31	7,36	7,89	6,79	8,1	6,66	9,57	7,09	7,71	7,41	7,61	7,11	8,24	8,18	7,43	7,32	7,72	8,36	7,59	7,66	7,53	7,6
TSUnmapped00000343.hg.1	10,96	10,28	10,26	10,79	11,1	10,14	11,3	10,33	8,45	10,19	10,91	9,29	9,87	9,75	8,77	11,65	10,4	10,08	10,78	10,95	11,07	10,42	10,81	10,16
TSUnmapped00000394.hg.1	9,21	8,61	8,66	9,77	9,75	9,16	8,39	8,85	8,31	8,91	9,5	8,09	8,43	9	7,21	9,64	9,52	8,71	9,29	9,36	9,33	9,33	9,08	9,52
TSUnmapped00000395.hg.1	7,98	8,15	8,32	7,65	7,81	8,26	9,77	7,63	9,82	8,8	8,52	9,53	8,58	8,56	9,12	8,73	7,95	8,08	8,35	8,47	8,3	8,35	8,18	7,97
TSUnmapped00000410.hg.1	8,01	7,21	7,34	8,04	7,92	7,43	7,22	7,41	7,51	7,47	7,19	7,49	7,33	7,13	6,86	8,14	7,33	6,98	8,06	7,37	8,16	7,68	7,69	8,05
TSUnmapped00000421.hg.1	8,89	8,57	8,66	9,54	9,36	9,17	8,36	8,76	8,73	9,03	9,2	8,16	8,59	8,86	7,61	9,49	9,36	8,75	9,23	9,23	9,24	9,19	9,01	9,33
TSUnmapped00000433.hg.1	9,17	8,55	8,62	9,45	9,34	8,94	9,18	8,74	8,29	8,73	9,23	8,43	8,4	8,2	7,67	9,61	8,73	8,62	8,96	9,08	9,07	8,96	8,78	9,4
TSUnmapped00000530.hg.1	9,06	8,61	8,52	9,77	9,77	9,25	8,31	8,69	8,18	9,13	9,28	8,07	8,41	8,83	7,2	9,69	9,73	8,73	9,16	9,29	9,36	9,33	9,02	9,32
TSUnmapped00000711.hg.1	11,2	10,32	10,41	11,06	11,52	10,22	10,61	10,5	8,38	10,53	11,15	9,13	9,97	10,09	8,67	11,91	10,58	10,36	10,91	11,09	11,33	10,64	11,05	10,51
TC1100008370.hg.1	7,39	7,42	6,86	6,81	7,03	7,26	8,1	6,54	7,78	7,68	6,74	7,79	6,79	6,42	7,2	7,26	6,48	6,96	7,18	7,44	7,26	7,5	7,08	6,99
TC1200007654.hg.1	10,04	9,6	8,9	9,86	9,7	9,77	9,44	10,29	8,39	9,6	9,51	8,28	9,49	9,43	8,61	10,04	9,66	9,68	10,28	9,47	9,96	9,27	9,78	9,79
TC1100006444.hg.1	9,12	8,98	9,36	11,74	12,28	9,67	8,52	10,53	12,46	9,95	10,84	8,17	9,82	9,95	8,29	9,46	10,27	8,21	9,13	10,23	11,15	12,92	8,54	10
TC0200010713.hg.1	12,42	11,59	11,53	12,78	12,49	10,97	12,16	12,26	10,92	10,99	11,68	10,1	11,35	11,1	11,5	11,83	12,8	12,43	12,64	12,42	12,72	12,19	12,43	12,07
TC1400007120.hg.1	7,35	7,22	7,48	6,8	6,39	7,92	8,07	8,12	6,71	7,27	7,44	8,14	6,52	7,5	7,19	7,17	8,61	6,95	7,33	7,18	7,46	6,91	7,61	6,91
TC0200012282.hg.1	12,28	12,22	11,01	11,45	11,76	12,83	11,69	12,18	11,22	11,18	11,65	11,67	10,96	12,25	11,35	11,75	10,73	10,72	11,72	11,27	11,25	11,13	11,09	11,88
TC1100011128.hg.1	9,71	9,24	8,69	9,27	9,4	8,82	9,33	9,33	8,82	9,06	8,91	8,96	8,86	9,39	9,45	8,39	9,24	9,07	9,69	9,37	9,31	9,12	9,21	9,3
TC1100008985.hg.1	13,08	13,57	13,34	12,37	13,19	13,07	7,66	12,99	9,99	12,16	11,84	13,43	12,64	12,56	12,41	12,27	12,34	12,27	12,57	12,12	12,41	12,98	13,16	13,38
TC1600008568.hg.1	10,08	9,71	9,47	10,26	9,52	9,94	8,53	10,02	7,8	9,91	10,95	9,29	10,4	9,88	9,67	10,19	10,3	9,32	10,32	9,1	9,91	9,53	9,58	10,32
TC1200006654.hg.1	8	7,81	8,02	7,56	7,89	8,37	8,44	8,4	8,51	8,77	8,35	7,76	7,89	8,29	7,88	8,21	7,94	7,56	7,86	8,09	7,99	7,48	7,69	7,92
TC0400008165.hg.1	5,15	5,09	5,47	4,91	4,43	5,2	6,08	5,06	5,6	5,14	4,86	6,01	4,95	5,31	5,48	4,95	4,62	4,66	5,03	5,11	4,93	5,13	5,29	4,88
TC1000010840.hg.1	5,02	5,07	5,05	4,71	4,91	4,99	5,06	4,99	5,21	5,03	4,84	5,03	5,01	4,76	5,38	5,11	4,8	4,8	5,02	5,22	5,12	5,09	4,81	4,85
TC0200008270.hg.1	6,47	6,47	6,64	6,01	6,3	6,15	6,78	6,13	7,01	6,75	6,41	7,06	6,58	7,1	7,31	6,51	5,85	5,97	6,47	6,34	6,23	6,24	5,94	6
TC0500012523.hg.1	9,84	9,64	10,58	10,78	10,87	9,36	10,01	9,84	10,67	9,97	9,26	9,8	10,42	9,38	9,12	9,16	11,21	11,38	10,19	10,77	10,19	11,17	10,1	9,93
TC0100018273.hg.1	12,47	13,47	12,99	13,27	12,95	13,71	12,53	13,58	13,26	12,98	13,88	12,34	12,45	13,55	13	13,52	13,72	12,71	12,28	13,3	13,11	12,89	13,14	12,99
TC0100018274.hg.1	7,37	7,11	7,38	6,98	6,77	7,46	6	7,54	6,5	7,2	7,8	6,43	7,75	7,87	7,78	6,98	7,31	6,98	6,94	7,18	6,69	6,58	6,2	6,95
TC0100010281.hg.1	7,9	7,37	7,42	6,26	7,55	7,34	6,97	9,6	7,49	7,38	7,48	8,85	10,32	8,23	8,61	7,33	5,83	6,72	7,4	7,78	6,89	6,63	6,93	6,39
TC1900010782.hg.1	6,64	7,04	6,44	6,91	6,99	7,03	8,22	7,24	7,41	7,03	6,69	7,47	7,12	7,19	7,49	6,85	7,37	6,98	6,82	7,44	7,39	6,93	6,92	6,72
TC0100010282.hg.1	8,21	9,18	7,84	8,55	8,6	8,76	8,55	8,78	8,19	8,62	8,32	8,06	8,36	9,74	7,85	8,97	8,89	7,83	8,1	9,36	8,58	9,15	8,39	7,69
TC0100010543.hg.1	10,28	12,55	9,54	12,13	11,28	12,68	10,22	12,27	8,37	10,5	11,93	9,7	9,7	12,37	9,02	11,78	12,4	10,2	10,86	11,37	11,83	11,92	11,73	11,31
TC1700006763.hg.1	5,96	6,05	6,55	5,96	6,15	6,94	7,46	8,32	8,14	6,52	6,67	6,45	6,02	6,53	6,55	6,24	6,01	5,9	6,09	6,29	6,03	6,33	5,77	5,9
TC0300009016.hg.1	11,16	11,01	10,66	10,32	10,47	9,94	9,96	10	8,31	9,43	10,77	8,73	11,27	10,01	10,1	10,8	9,96	10	10,53	9,58	10,38	9,18	10,26	10,37
TC0X00008276.hg.1	4,96	5,23	4,96	4,63	4,78	4,92	6,61	4,82	6,44	5,33	5,05	6,57	4,97	5,37	5,73	5,07	5,17	5,07	5,04	5,12	5,02	5,43	5,03	4,55
TC1600007368.hg.1	8,4	8,06	8,32	8,69	8,43	8,08	9,19	7,73	9,08	8,65	8,41	9,04	8,42	8,45	9,55	8,65	8,17	8,06	8,83	8,43	8,16	8,22	8,67	8,11
TC1200008835.hg.1	11,68	11,07	10,81	10,91	10,97	10,8	9,48	10,57	9,03	10,41	11,28	9,51	10,45	10,44	10,75	11,04	11,86	11,61	11,97	11,29	10,85	10,4	11,21	11,47
TC1700006602.hg.1	6,86	7,16	7,37	6,7	7,04	7,02	7,25	6,21	7,6	6,85	6,96	7,45	6,91	7,02	7,14	6,73	7,04	7,13	7,33	7,12	7,03	6,47	7,17	7,38
TC1700009498.hg.1	11,02	13,29	11,33	12,69	12,52	12,4	9,38	10,95	11,66	11,15	11,69	8,76	10,45	11,23	9,24	10,62	14,49	11,84	11,07	11,93	12,64	10,76	12,81	11,87
TC1200011474.hg.1	10,96	11,8	11,72	11,26	11,14	11,39	11,4	11,26	9,61	10,58	11,23	11,64	10,5	11,62	10,85	11,18	10,14	10,8	10,61	10,42	10,96	10,15	11,35	11,73
TC0300010242.hg.1	7,94	7,73	7,96	6,92	7,28	8	10,11	7,22	9,3	8,77	7,73	8,87	8,27	7,04	8,17	8,39	7,28	7,76	7,95	8,58	8,01	7,9	8,19	8,48
TC0X00008786.hg.1	8,45	8,05	8,56	8,18	8,18	8,31	9,25	8,09	8,76	8,59	8,43	8,22	8,48	8,09	8,63	8,55	8,53	8,41	8,59	8,3	8,71	8,41	8,29	8,31
TC0100011267.hg.1	13,95	15,02	15,18	13,97	14,63	13,86	14,1	14,03	14,78	14,66	13,67	15,06	15,15	14,5	15,61	13,67	13,86	14,96	13,33	13,59	13,76	15	13,24	14,46
TC0300008824.hg.1	10,6	10,8	10,31	11	10,67	10,46	8,87	10,04	8,54	10,66	10,39	10,54	10,31	10,57	10,34	10,69	10,57	10,77	10,93	10,31	10,81	10,73	10,81	10,81
TC1600008646.hg.1	8,94	8,67	7,55	8,81	6,97	8,94	8,45	7,63	7,98	8,86	9,22	7,56	7,44	8,57	8,5	10	8,85	7,27	9,42	7,04	8,67	7,88	7,82	7,02
TC1900010482.hg.1	7,58	7,71	7,9	7,79	7,61	7,88	8,23	7,95	8,45	8,21	7,49	8,48	8,56	8,03	7,99	8,11	7,28	8	7,53	7,71	7,85	7,66	8,22	7,32
TC1300009919.hg.1	6,35	7,09	6,45	6,38	6,58	6,51	7,13	6,74	6,3	6,64	7,14	6,26	7,16	6,19	6,75	6,78	6,62	6,62	6,36	6,49	6,82	6,56	6,84	6,59
TC1800008584.hg.1	8,98	9,17	7,64	9,19	8,61	8,53	9,84	9,66	7,6	8	9,08	7,77	8,81	8,38	8,75	8,59	9,92	9	9,23	9	8,51	7,5	9,43	8,85
TC1200010927.hg.1	14,84	14,86	13,98	14,44	14,35	14,65	13,74	14,66	11,64	14,09	14,52	13,59	14,87	14,48	14,6	14,7	15,36	15,05	14,95	14,41	14,45	13,12	14,64	14,6
TC1000006703.hg.1	11,08	10,66	11,72	11,18	10,9	11,01	8,8	11,06	13,14	11,81	10,84	11,35	11,77	11,1	11,03	9,99	12,04	11,63	11,07	10,91	11,12	12,36	11,31	11,68
TC1900006520.hg.1	10,43	11,87	11,69	12,16	11,58	11,78	9,62	12,31	13,4	11,48	11,51	10,64	12,52	11,48	11,75	11,64	12,76	12,19	10,64	12	11,61	12,02	11,76	11,05
TC1300006699.hg.1	9,86	10,02	9,91	10,38	10,52	9,49	9,19	10,07	9,92	9,72	9,69	10,34	11,2	9,71	9,65	9,41	10,81	11,3	10	9,73	9,97	10,87	9,82	10,04
TC0100009414.hg.1	9,54	9,69	8,74	9,89	9,55	9,24	9,06	9,55	8,54	8,33	9,03	9,64	9,68	9,47	9,48	9,36	9,95	9,81	9,46	9,41	9,47	9,4	9,49	9,32
TC1700008178.hg.1	11,24	11,13	11,32	11,92	11,71	11,6	11,41	11,85	11,57	11,39	10,67	11,23	11,68	11,45	10,66	11,07	12,21	12,52	11,29	11,8	11,72	11,82	11,72	12,09
TC1200012798.hg.1	11,45	11,5	11,35	11,74	11,62	11,86	10,58	12,02	11,57	11,68	11,57	11,34	11,35	11,59	10,9	11,22	11,75	12,27	11,65	11,77	11,36	11,41	11,65	11,67
TC0200015012.hg.1	13,26	13,41	12,39	13,5	13,28	12,81	12,94	13,25	12,29	12,57	12,67	12,61	14,05	12,71	13,33	11,98	13,87	13,21	13,46	13,23	13	12,29	13,05	13,21
TC1700011731.hg.1	14,92	14,35	14,56	14,62	14,71	14,28	14,81	14,52	15,08	14,55	14,29	14,87	15,29	14,09	14,71	13,85	15	15,2	14,99	14,8	14,52	15,26	14,37	14,45
TC0400009694.hg.1	15,09	15,08	14,79	15,4	15,2	14,86	14,15	15,23	15,73	15,29	14,69	15,53	15,89	14,77	15,14	14,19	15,42	15,74	15,12	15,18	15,27	15,52	15,04	15,19
TC2100007797.hg.1	14,49	15,27	14,97	15,22	14,87	14,94	15,34	15,42	15,26	15,42	14,81	15,58	15,94	15,02	15,52	14,46	15,6	14,85	14,27	15,23	15,25	14,9	15,09	14,87
TC0700013591.hg.1	13,42	13,86	13,2	14,3	13,84	13,51	12,44	13,94	13,56	13,02	13,48	13,72	14,4	13,63	12,84	12,77	14,39	14,13	13,47	13,52	14,06	13,83	13,6	14,07
TC0700013592.hg.1	6,38	6,21	6,51	6,49	6,34	6,11	5,85	6,7	5,73	6,75	6,54	6,44	5,9	6,5	6,22	6,78	6,49	7,07	6,52	6,31	5,99	6,61	6,33	6,43
TC1100013100.hg.1	13,13	13,61	13,36	13,71	13,64	13,44	12,89	13,8	13,85	13,28	13,46	13,77	14,48	13,46	13,3	12,94	14,11	13,38	13,04	13,76	13,48	13,52	13,59	13,49
TC2200008887.hg.1	8,55	8,95	8,94	8,55	8,87	9,29	10,14	9,99	9,11	9,3	8,71	9,32	9,14	9,11	8,94	8,75	8,97	8,8	8,53	8,56	9,1	8,99	8,45	8,65
TC2100008561.hg.1	15,48	14,96	14,18	14,81	14,73	14,68	12,64	15,01	13,27	14,31	14,32	14,38	15,38	14,53	14,72	13,38	15,11	14,08	15,71	14,72	14,28	14,55	14,64	14,49
TC1400007112.hg.1	9,65	9,98	9,38	10,28	9,89	10,27	8,44	10,1	9,33	10,1	9,9	9,32	10	10,12	10	10,29	10,42	9,72	9,88	9,93	10,34	9,94	9,84	9,73
TC1900010748.hg.1	8,69	9,29	8,83	9,58	8,78	9,22	8,44	9	8,84	9,3	8,82	8,7	8,84	8,79	9,57	9,17	9,24	9,65	8,94	9,45	9,12	9	9,33	9,55
TC0X00008831.hg.1	11,32	11,37	9,89	11,42	10,8	10,28	9,8	10,56	8,34	10,51	11,09	8,52	9,76	10,05	10,28	10,84	12,88	11,07	11,47	11,13	10,82	10,42	11,43	11,21
TC0500013195.hg.1	8,96	9,95	9,5	9,29	9,54	9,54	8,48	8,71	9,97	9,72	9,46	9,84	9,29	9,29	9,26	9,2	8,75	9,79	9,31	9,68	9,09	10,16	9,95	8,97
TC0500013197.hg.1	5,85	5,69	6,34	5,67	5,48	5,56	6,06	5,39	7,13	5,8	5,51	6,47	6,07	5,74	6,71	6,31	5,68	6	5,93	5,86	6,17	5,7	6,33	6,1
TC0X00007012.hg.1	12,88	13,47	13,58	13,14	13,43	12,6	12,7	12,95	12,69	13,31	13,23	13,11	13,04	13,33	12,89	13,08	13,81	13,73	13,59	12,99	12,99	13,82	13,44	13,53
TC1700007890.hg.1	12,54	12,83	12,57	12,99	12,92	12,98	12	12,92	13,04	12,52	13,02	11,83	12,49	13,05	12,19	12,2	13,42	13,18	12,69	12,23	13,13	11,96	13,04	12,94
TC1200009253.hg.1	12,1	11	11,09	11,36	11,11	11,37	11,07	11,21	9,63	11,06	11,45	10,46	11,17	11,32	10,42	11,03	11,41	11,63	12,21	10,84	11,33	11,2	11,59	11,55
TC0700012754.hg.1	7,27	6,89	5,86	6,19	5,9	9,04	7,66	8,27	7,91	6,8	8,94	7,06	5,74	6,03	6,2	6,4	5,64	5,83	7,31	6,14	6,14	6,31	6,43	10,27
TC0100008081.hg.1	14,01	14,28	14,05	14,73	14,35	13,12	13,34	13,14	14,26	13,75	13,97	12,44	13,52	13,35	12,35	13,69	14,41	14,41	14,46	14,04	14,38	14,71	14,26	14,48
TC1600011330.hg.1	12,26	11,86	12,31	13,74	12,87	12,05	12,61	12,28	13,41	12,16	12,36	10,77	12,29	12,26	11,14	11,59	13,59	13,4	12,48	11,88	13,61	12,92	12,52	12,38
TC1600010633.hg.1	11,45	11,36	11,03	11,6	11,69	11,17	12,82	11,23	12,82	10,84	11,81	10,77	11,36	10,84	11,31	11,49	11,87	11,34	11,9	11,39	10,86	10,54	11,44	11,07
TC0800008140.hg.1	6,01	5,36	6,09	5,21	5,12	5,68	6,29	5,25	6,68	5,48	5,22	6,66	5,86	6,07	6,41	6,21	5,48	6,32	5,69	5,76	6,01	5,9	6,36	5,5
TC0500009481.hg.1	14,74	15,19	15,18	15,69	15,34	14,78	14,65	14,92	15,12	15,44	15,18	15,29	15,43	15,01	14,92	14,42	15,07	15,88	14,93	15,03	15,25	15,95	15,22	14,88
TC0700009649.hg.1	8,73	8,61	9,34	8,76	8,68	8,15	9,12	8,53	9,33	8,27	8,78	8,96	8,94	8,67	9,31	9,07	8,76	8,47	7,99	8,82	8,33	8,99	8,74	8,53
TC0300008369.hg.1	11,34	11,44	10,74	10,77	11,31	10,16	10,36	9,71	9,23	10,37	11,15	10,6	10,28	10,5	10,51	10,2	11,06	10,75	11,19	10,72	10,75	11,34	10,87	11,28
TC0200007976.hg.1	9,46	9,55	8,76	9,16	8,46	11,17	9,07	9,26	11,27	12,17	12,32	8,4	8,16	10,8	8,64	8,59	7,72	9,23	8,93	8,77	8,89	8,27	10,86	8,35
TC0800006933.hg.1	10,13	10,16	10,25	9,35	10,48	9,02	10,14	9,86	7,48	8,25	9,23	8,55	9,58	9,03	8,83	9,23	10,37	9,57	9,81	9,6	9,13	9,2	9,38	9,8
TC0800008467.hg.1	12,51	12,31	11,67	13,31	12,07	11,41	11,43	11,81	10,22	11,73	11,67	11,66	11,98	11,71	11,71	11,51	11,47	12,59	12,28	11,31	12,84	11,54	12,38	13,94
TC0200006703.hg.1	7,06	6,77	6,93	6,9	6,8	7,6	5,92	7,84	8,56	7,08	6,97	8,52	7,38	7,58	7,52	7,49	6,4	6,93	6,84	7,53	6,99	7,2	7,26	6,92
TC1400010759.hg.1	8,23	7,75	7,3	7,85	7,54	7,85	6,63	7,58	6,51	7,18	7,64	8,35	7,7	8,22	7,6	8,35	7,1	6,84	8,01	7,56	7,38	6,78	7,64	7,27
TC1400010760.hg.1	6,92	7,21	7,27	6,79	7,06	6,74	6,81	6,78	7,17	7,13	6,96	7,31	7,17	7,4	7,57	7,17	7,12	6,98	6,95	7,12	6,7	7,27	6,96	6,84
TC2200007904.hg.1	10,2	11,24	11,02	12	11,28	10,74	9,08	11,28	11,84	10,94	10,6	11,05	12,14	10,49	10,83	9,61	12,14	11,83	10,22	10,8	11,41	12,03	11,07	11,35
TC0200016659.hg.1	6,6	6,93	7,17	7,49	6,35	6,67	7,48	6,75	6,85	6,76	6,41	7,29	6,69	6,04	7,09	7,83	7,96	6,75	7,08	6,21	6,79	6,3	6,86	7,05
TC0700009067.hg.1	12,19	12,9	12,02	12,97	12,94	11,99	12,3	12,58	12,39	12,2	12,08	12,09	12,82	12,11	12,18	11,91	13,17	13,14	12,23	12,47	12,54	12,06	12,38	13,03
TC0900008515.hg.1	12,03	12,61	10,8	12,41	12,21	11,84	10,27	12,08	9,41	11,17	11,71	10,64	10,61	11,78	10,49	10,75	12,55	11,91	11,99	11,49	11,64	11,71	11,84	11,51
TC0600014260.hg.1	6,64	6,92	6,67	6,75	7,58	6,25	7,93	6,41	7,95	7,4	6,49	7,89	6,54	6,49	6,81	6,56	7,15	7,77	6,15	6,81	7,41	8,65	7,41	6,47
TC0600014259.hg.1	12,77	12,18	12,07	12,12	12,51	12,55	11,71	12,36	12,26	12,31	12,33	11,95	12,22	12,31	11,94	12,55	12,28	12,17	12,6	12,66	12,59	12,39	12,33	12,36
TC0100016851.hg.1	8,62	8,56	8,69	8,17	8,15	8,49	8,3	8,07	7,94	9,05	8,32	9,59	8,92	8,26	9,41	9,26	8,07	8,42	8,95	8,97	8,7	9,22	8,65	8,32
TC0800010450.hg.1	8,09	8,74	7,39	9,52	7,71	7,95	10,1	8,18	8,19	7,32	8,05	7,57	7,67	7,43	7,73	7,8	8,99	7,85	8,93	7,56	8,93	7,11	8,57	9,51
TC0X00007707.hg.1	8,31	8,67	7,85	8,32	8,47	8,51	7,85	8,2	8,05	7,82	8,43	8,62	7,78	8,75	8,3	8,81	7,55	8,15	8,48	8,36	8,26	8,22	8,43	8,6
TC1300009004.hg.1	6,76	7,87	6,03	8,01	6,43	6,72	6,06	5,92	6,06	6,82	6,47	6,39	6,56	6,15	7,44	7,98	7,83	7,37	6,8	6,52	7,47	7,62	7,73	6,21
TC0M00006439.hg.1	18,06	17,88	17,91	17,91	17,84	17,66	17,87	17,53	17,54	17,67	17,94	17,68	18,02	17,91	17,79	18,05	17,92	17,86	17,98	17,59	17,89	17,81	17,89	17,6
TC0400010558.hg.1	6,07	5,71	6,29	6,01	6,39	6,73	5,67	6,46	4,45	5,29	5,36	6,18	5,58	5,45	5,37	7,07	6,34	5,56	6,18	5,59	6,34	5,25	5,8	7,29
TC1300006643.hg.1	5,79	5,78	5,62	8,74	5,97	5,64	7,87	6,02	7,73	6,12	5,55	6,7	6,38	6,6	6,34	6,43	9,87	5,52	6,38	5,64	8,68	6,2	6,43	6
TC1800008781.hg.1	10,52	10,45	10,73	11,4	11,12	10,75	8,38	10,97	9,11	11,64	11,31	9,04	10,5	10,2	9,19	10,65	12,56	11,81	10,79	11,46	10,81	12,18	11,1	11,08
TC1800009233.hg.1	9,68	9,49	9,82	8,47	9,49	9,73	10,52	9,92	8,19	9,23	9,4	9,7	8,12	8,99	9,44	9,52	8,41	8,81	9,62	9,43	8,87	9,22	9,72	9,14
TC0100010075.hg.1	8,23	8,32	9,51	7,73	8,19	8,52	9,58	8,3	9,61	8,79	8,16	8,5	8,11	8,1	8,81	8,32	7,57	8,38	8,1	8,18	8,13	8,02	8,16	8,28
TC1900009186.hg.1	6,69	6,78	7,15	6,85	6,98	6,8	7,19	6,76	8,16	7,12	6,59	7,22	7,36	6,6	7,15	7,24	6,85	7,3	6,82	7,19	6,85	7,23	7,41	6,57
TC1500009377.hg.1	8,11	8,6	9,11	8	8,17	7,93	9,03	8,41	7,86	7,87	7,85	8,82	9,38	8,18	9,68	7,41	7,82	8,36	7,4	7,59	7,88	7,58	7,65	7,83
TC2000009461.hg.1	9,14	9,09	8,89	9,77	8,94	8,85	9,47	9,37	8,96	9,35	9,28	8,22	10,55	9,32	10,17	9,17	9,73	10,33	8,91	9,29	9,48	9,36	8,71	9,27
TC1800007797.hg.1	11,67	11,5	10,72	11,36	11,15	11,7	8,84	11,06	8,05	10,92	11,44	11,71	10,47	11,88	11,06	11,31	10,57	11,29	11,94	10,52	11,48	10,83	11,49	11,15
TC1500008757.hg.1	7,3	7,08	7,51	7,65	7,14	7,03	8,52	6,53	7,56	7,67	7,17	8,21	7,94	7,02	8,26	8,52	7,57	8,56	7,39	7,53	7,48	7,48	7,59	7,49
TC0500012666.hg.1	6,44	6,64	6,81	6,68	6,12	6,93	7,37	6,35	8,63	7,11	6,51	8,1	7,04	6,6	7,14	6,94	7,26	6,71	6,64	6,63	6,89	7,18	7,22	6,63
TC0400007422.hg.1	9,89	9,61	10,19	9,66	9,98	9,56	10,02	9,39	7,69	9,14	9,04	10,31	9,31	9,43	9,36	8,85	9,26	9,61	9,62	8,91	9,6	8,98	9,58	9,12
TC1300008084.hg.1	7,29	6,42	7,5	6,45	7,07	7,15	6,78	7,32	7,99	6,83	6,54	6,79	7,3	7,2	6,62	6,2	7,16	6,44	7,13	7,19	6,84	6,91	6,47	6,63
TC1300008086.hg.1	8,03	7,41	8,33	6,97	7,77	8,04	8,59	7,43	9,48	8,28	7,74	8,79	8,18	7,95	9,03	8,11	7,79	7,74	8,07	8,15	8,09	8,22	7,71	7,81
TC1300008091.hg.1	6,41	5,46	6,67	5,64	5,64	6,41	5,84	5,59	5,29	6,41	5,82	6,51	5,32	5,42	6,25	5,96	5,24	5,04	5,73	5,55	5,72	6	5,26	5,61
TC1300008083.hg.1	4,38	4,12	5,1	3,89	4,44	4,02	5,64	4,44	4,22	4,64	4,95	4,85	4,33	4,99	4,45	4,85	4,52	4,43	4,64	4,74	4,37	4,56	4,48	4,05
TC0300009651.hg.1	10,45	11,64	11,09	11,57	10,86	11,34	11,99	11,29	11,68	11,39	10,89	11,87	11,5	11,35	11,8	11,25	10,83	10,76	9,99	10,33	11,44	9,85	10,96	11,24
TC0X00010966.hg.1	10,99	10,23	10,93	9,36	10	10,03	9,78	10,1	8,12	9,23	9,81	10,48	10,43	10,36	10,49	9,3	8,89	9,39	10,62	10,05	9,01	8,69	9,83	11,18
TC1300006619.hg.1	4,78	5,24	5,4	4,52	4,78	5,02	5,58	4,65	6,07	4,97	4,9	5,56	4,75	6,01	4,98	5,04	4,8	4,76	5,03	5,06	4,93	4,78	4,74	4,61
TC1900010076.hg.1	12,07	11,69	12,1	11,86	11,86	12,14	11,65	11,64	12,05	10,94	12	10,02	11,11	11,72	10,48	11,56	12,01	11,29	12,47	11,89	11,84	10,94	12,23	12,48
TC0100013072.hg.1	9,9	8,96	9,46	9,96	9,2	8,57	9,1	8	9,37	9,33	9,4	7,14	8,22	8,52	7,55	9,8	11,12	9,91	10,57	10,1	9,56	10,1	8,15	9,78
TC0300013601.hg.1	8,01	9,85	7,77	7,35	6,78	6,3	8,93	6,42	6,39	6,75	7,67	7,59	7,43	6,99	7,63	7	5,94	7,09	7,68	6,6	7,09	7,58	7,14	7,17
TC0300013602.hg.1	8,98	10,54	8,86	8,15	8,26	8,54	9,27	7,77	8,68	8,18	9,51	8,21	9,99	8,28	7,96	7,97	7,16	7,29	8,26	8,54	8,82	7,71	7,65	8,61
TC0300014090.hg.1	13,97	15,7	13,47	13,88	13,9	12,88	14,12	13,1	11,27	12,87	13,96	13,36	14,1	13,07	13,5	13,8	13,16	13,69	14,04	13,33	13,6	13,27	13,42	14,49
TC0300014086.hg.1	5,42	6,36	5,23	4,69	5,21	8,16	5,59	5,03	4,71	6,47	5,53	6,37	4,88	6,47	5,09	6,69	4,74	4,92	5,34	5,06	4,93	5,39	5,4	4,9
TC0300013563.hg.1	6,83	7,83	7,89	6,98	6,95	8,99	8,49	7,67	8,47	8,22	7,57	9,71	7,62	8,07	8,08	7,56	7,34	7,12	7,73	7,47	7,25	7,59	8,07	7,24
TC0300009892.hg.1	5,55	5,74	6,08	5,51	5,35	6,99	6,85	5,46	6,84	6,64	5,72	7,32	5,96	6,13	6,31	6,47	5,62	5,4	5,71	5,67	5,55	5,85	5,9	5,85
TC0100014060.hg.1	7,92	9,08	8,35	8,98	8,53	8,04	7,19	8,2	8,14	8,97	9,14	8,38	9,39	8,68	9,21	8,66	8,7	8,99	7,67	8,35	8,92	7,5	8,51	8,93
TC1700009960.hg.1	8,39	8,61	7,99	9,03	8,86	8,77	8,39	9,34	8,87	8,95	9	8,71	8,94	7,92	8,93	9,01	9,27	9,93	8,66	8,85	9,13	9,41	9,47	8,56
TC0100007550.hg.1	12,87	13,11	12,04	13,64	13,27	12,7	11,57	12,86	11,48	12,81	12,8	12,32	12,51	12,56	11,76	11,91	13,14	13,77	13,1	12,8	13,12	13,51	13,24	12,78
TC0300012670.hg.1	9,06	9,14	7,62	8,96	8,81	8,62	9,68	8,16	6,24	7,39	8,31	7,81	7,65	8,43	8,09	9,43	8,6	8	9,08	8,67	8,76	8,28	8,89	9,12
TC0200007058.hg.1	11,1	11,06	11,38	12,07	11,65	11,24	9,1	11,57	11,59	12,08	11,81	10,86	12,16	11,49	11,74	10,76	12,17	12,36	11,28	11,1	11,68	11,45	11,53	11,33
TC0300007336.hg.1	10,37	10,51	9,71	11,7	10,66	10,54	10,5	10,25	8,99	10,1	10,29	9,89	10,61	10,25	10,06	11,24	9,44	10,95	10,57	10,85	10,91	9,63	10,34	10,4
TC2000006551.hg.1	11,43	11,78	11,27	11,43	11,41	11,2	12,32	11,39	10,61	11,15	11,71	11,16	10,93	11,2	11,05	11,11	11,26	10,82	11,62	10,96	11,33	11,59	11,21	11,47
TC1000008995.hg.1	5,59	7,48	5,36	5,18	6,2	6,93	6,8	6,59	6,23	6,42	7,1	6,96	6,2	6,81	5,8	7,29	6,97	6,93	5,79	6,07	6,09	7,81	5,67	7,85
TC0X00010126.hg.1	10,33	10,13	9,5	9,65	9,94	9,53	8,8	9,49	8,46	8,76	9,85	8,98	9,48	9,98	9,75	9,74	9,51	9,51	10,06	9,91	9,62	9,82	9,84	9,97
TC0600010921.hg.1	8,97	9,18	9,1	8,22	9,05	8,77	7,71	8,41	9,32	8,43	8,62	8,6	8,82	8,86	8,45	8,78	7,42	8,63	8,89	8,66	9,09	9,11	8,82	9,08
TC0600010936.hg.1	9,02	9,94	9,9	8,24	8,88	8,81	11,35	8,64	9,97	9,68	9,43	10,04	8,66	9,38	9,33	8,78	8,09	8,77	8,78	9,19	8,39	9,42	9,11	8,97
TC1600011426.hg.1	10,96	10,27	11,15	10,53	10,69	11,16	9,05	11,35	10,67	11,78	11,33	10,08	11,85	10,97	11,23	9,63	10,91	10,45	11,29	10,44	10,6	10,45	10,59	10,48
TC1200011936.hg.1	11,98	11,85	11,29	11,55	11,18	11,57	9,68	11,09	9,68	10,83	11,73	10,42	11,1	11,27	11,11	11,74	10,98	11,44	11,95	11,02	11,55	10,58	11,54	11,63
TC1600007362.hg.1	12,7	12,06	11,55	12,85	12,74	12,19	11,01	12,18	11,08	11,81	11,3	10,64	10,53	12,33	10,5	11,67	11,69	12,19	12,8	11,78	13,1	11,61	12,74	12,47
TC1600007363.hg.1	8,96	9,53	8,9	9,61	8,84	8,78	9,02	8,62	9,37	9,04	9,15	9,09	9	7,9	9,26	9,2	7,87	8,89	9,19	8,43	10,11	9,74	9,08	8,68
TC1400010779.hg.1	8,93	8,99	9,3	8,86	9,32	9,51	10,11	8,99	10,5	9,02	9,59	9,83	8,84	9,42	9,13	9,3	8,58	8,25	8,51	8,79	9,2	9,18	8,82	8,43
TC1400010780.hg.1	9,92	9,98	9,38	9,69	10,16	10,14	8,47	9,75	9,49	9,46	9,84	10,4	10,01	10,39	10,39	10,26	9,19	9,4	9,37	9,13	9,6	9,21	9,69	9,2
TC0X00009095.hg.1	4,1	3,9	4,4	4,25	3,96	4,5	4,66	4,09	4,35	4,48	3,67	4,23	3,76	4,3	4,27	4,13	4	4,41	4,69	4,58	3,95	4,26	4,69	3,93
TC0300007679.hg.1	11,61	11,75	12,03	11,98	12,14	12,22	11,5	12,04	11,77	12,29	12,23	11,31	11,43	12,28	11,66	12,37	11,06	12,06	11,24	11,82	12,24	11,44	11,62	12,18
TC0700012165.hg.1	6,96	6,98	7,09	7,39	6,77	8,09	6,23	7,76	6,37	7,4	7,85	5,97	6,5	7,22	7,13	7,69	7	7,6	6,84	6,86	7,3	6,56	6,55	7,5
TC0100009353.hg.1	6,78	6,63	6,49	6,35	6,22	6,65	6,84	6,46	6,2	6,34	7,02	6,28	6,11	6,89	6,52	6,9	6,42	6,28	7,05	6,7	6,35	6,33	6,9	6,52
TC1700010816.hg.1	6,96	7,15	6,83	7,82	7,17	7,05	6,2	6,67	5,62	6,64	7,59	5,62	5,9	5,71	5,97	6,11	8	8,46	7,7	7,02	7,08	8,61	6,56	7,28
TC1200008213.hg.1	11,94	11,38	10,53	12,1	11,05	11,81	11,59	11,39	9,71	11,05	12,04	10,09	10,05	11,24	10,44	10,35	12,36	12,36	11,98	11,01	11,83	11,41	11,06	11,67
TC2200007626.hg.1	13,22	13,38	13,66	13,79	13,72	13,65	14,4	13,63	14,02	13,98	13,45	13,97	13,16	13,35	13,63	13,8	14,47	14,39	13,18	13,94	13,99	14,28	13,77	14,16
TC0900010762.hg.1	9,72	10,46	10	10,07	9,7	10,68	10,87	10,39	9,95	10,51	10,11	10,27	10,45	10,55	10,08	10,32	9,89	9,86	9,91	10,65	10,38	9,94	10,41	10,22
TC0100013367.hg.1	7,53	7,19	7,73	7,46	7,3	7,26	8,24	7,19	7,74	7,21	7,44	7,58	7,43	7,15	7,84	7,85	7,37	7,93	7,94	7,31	7,67	7,64	7,53	7,58
TC0200013112.hg.1	12,77	13,06	12,79	13,13	13,28	12,78	12,02	12,76	12,77	12,86	12,38	12,1	12,74	12,46	12,2	12,31	13,09	12,32	13	13,14	12,62	12,68	12,83	12,69
TC2000009550.hg.1	9,91	9,81	10,11	9,64	10,24	9,93	11,07	9,26	9,69	10,24	9,72	10,4	9,77	9,75	9,33	10,59	10,15	11,36	10,3	10,4	10	10,46	9,78	10,76
TC0100012471.hg.1	8,84	8,5	8,05	9,67	9	8,24	8,14	9,02	9,53	8,34	8,72	8,46	9,14	8,01	8,82	8,86	10,05	9,39	8,85	9,06	8,91	9,1	9,34	8,68
TC1700009679.hg.1	8,81	8,82	9,53	9,3	8,9	8,81	9,46	8,62	8,81	8,84	8,03	9,14	9,42	8,84	9,14	9,06	10,12	11,49	9,17	9,05	9,18	8,42	9,28	9,91
TC1900008987.hg.1	5,87	6,08	5,87	6	6,03	5,61	6,81	5,51	6,55	5,75	6,11	6,35	5,76	6,49	6,16	5,8	6,41	5,92	5,75	5,59	5,67	5,91	5,68	5,78
TC0700007905.hg.1	11	13,78	10,7	11,45	10,53	12,43	11,36	11,81	11,34	11,95	13,72	11,3	9,67	12,22	10,69	11,72	9,3	10,76	10,63	10,64	11,49	10,7	11,36	11,74
TC1500008971.hg.1	8,21	8,35	8,94	8,48	8,14	8,15	7,34	8,32	6,43	7,87	8,23	8,2	8,66	8,44	8,14	8,73	9,05	8,44	8,3	7,65	8,32	7,6	8,56	8,89
TC1200010983.hg.1	9,33	9,05	9,98	9,46	9,6	8,65	9,76	8,61	9,91	8,94	9,78	8,63	8,39	8,43	9,05	9,92	8,44	9,12	9,24	8,57	9	9,26	8,95	9,56
TC0700007121.hg.1	12,35	11,7	11,92	12,05	11,68	11,91	10,95	11,53	10,47	11,79	11,81	11,91	11,09	11,68	11,48	12,11	11,9	11,87	12,39	11,52	12,02	11,38	11,89	12,11
TC2000008210.hg.1	5,04	4,61	4,88	4,62	4,64	4,91	4,63	4,62	4,79	5,11	4,62	4,79	4,58	4,98	4,86	4,88	4,81	4,96	4,79	4,76	5,22	4,62	4,69	4,7
TC1000011556.hg.1	7,5	7,06	6,9	6,44	7	6,88	7,66	6,9	6,72	6,58	6,51	7,68	8,4	6,3	7,72	7,42	7,3	6,69	7	7,01	7,39	6,69	7,05	6,49
TC1200011063.hg.1	10,64	9,29	11,18	8,81	9,7	9,54	8,52	9,76	9,19	10,06	10,35	10,36	11,21	9,89	11,16	8,89	8,59	9,08	9,71	9,43	8,98	9,5	8,77	8,54
TC0100017089.hg.1	7,01	6,75	7,08	6,59	6,83	7	7,41	6,49	7,24	7,2	7,2	7,11	7,24	6,55	7,23	7,13	7,2	7,24	7,38	7,32	6,76	7,02	7,1	7,27
TC0X00008807.hg.1	8,27	7,78	8,07	7,3	7,98	8,25	7,45	8,13	8,86	8,71	7,67	8,87	8,85	7,79	9,05	8,15	7,24	7,32	7,94	7,93	8,08	7,71	7,62	7,67
TC0X00007532.hg.1	6,04	6,34	6,74	5,6	6,08	6,06	7,69	5,34	7,84	7,17	6,37	6,86	5,98	5,72	6,95	6,29	6,21	6,32	6,21	6,27	6,8	6,51	6,46	6,22
TC0X00009952.hg.1	7,15	7,32	7,03	7,45	7,11	7,3	8,91	7,4	8,56	7,53	7,47	8,04	7,58	7,78	7,65	7,49	7,43	7,13	7,36	7,77	7,03	7,38	7,6	7,14
TC0100010778.hg.1	6,02	6,15	5,95	6,31	6,12	5,82	6,15	5,61	5,89	6,11	5,71	6,49	5,62	5,81	6,02	5,89	5,46	5,96	5,76	5,89	5,74	6,6	6,04	6,24
TC1600008938.hg.1	9,09	9,25	8,61	9,54	9,17	9,12	8,98	9,29	8,34	9,22	8,83	9,02	8,7	8,24	9,4	9,87	9,12	9,12	9,29	8,94	9,48	9,71	9,12	9,35
TC1600008940.hg.1	10,16	9,76	10,29	9,2	9,82	10,25	11,58	9,88	11,75	10,43	10,11	11,57	10,24	10,48	10,66	10,17	9,15	9,93	10,19	10,13	9,93	10,34	10,27	9,57
TC1700012457.hg.1	7,01	7,31	7,94	6,51	7,32	7,24	7,55	7,62	9,05	8,27	7,24	7,04	6,86	7,28	7,82	7,25	7,15	7,16	6,86	7,53	6,85	8,48	7,18	7,23
TC1900008143.hg.1	9,14	8,94	9,42	8,96	9,38	9,02	7,72	9,49	8,42	9,02	8,58	8,92	9,21	8,66	9,2	9,3	8,79	9,05	9,35	8,89	8,72	8,85	9,38	8,97
TC0700011962.hg.1	10,84	12,88	12,17	12,91	12,74	13,08	11,02	13,73	13,05	12,62	14,17	10,82	10,97	13,43	9,24	12,96	15,04	12,26	11,15	13,97	12,63	13,42	13,4	12,01
TC0300010581.hg.1	9,55	10,3	9,79	9,64	9,7	9,32	10,87	9,59	7,52	9,57	10,11	10,52	10,6	9,77	10,5	10	10,08	9,66	9,37	9,64	9,33	9,59	9,43	9,33
TC0800012447.hg.1	13,84	13,46	12,09	13,85	13,32	12,28	14,01	12,08	12,1	12,24	13,66	12,67	12,24	12,69	12,67	12,83	11,82	11,72	13,13	11,8	13,5	12,36	12,61	15,02
TC0100007705.hg.1	10,1	9,15	8,9	10,17	10,45	9,46	8,47	9,27	9,09	9,47	8,88	8,2	8,27	8,97	7,65	9,81	9,3	9,76	10,64	9,66	10,14	9,69	10,55	9,77
TC1900006490.hg.1	5,61	5,54	5,53	5,86	5,92	5,19	5,65	5,89	5,8	5,88	5,97	6,1	6,02	5,47	5,9	5,33	5,66	6,42	5,92	5,44	5,94	5,87	5,77	5,74
TC1500007097.hg.1	16,3	16,49	16,63	16,23	16,6	16,67	15,32	16,67	14,31	15,91	16,02	16,84	16,34	16,35	16,11	15,97	16,38	16,5	16,42	16,43	16,23	16,34	16,56	16,86
TC0300012975.hg.1	7,99	8,41	9,48	9,26	9,3	8,37	7,45	8,77	8,3	9	8,51	8,2	8,72	8,12	7,26	8,27	10,77	9,66	8,02	8,9	9,05	8,79	8,7	8,92
TC0100017828.hg.1	8,49	8,32	8,2	8,64	8,1	7,63	9,24	8,51	7,49	7,1	8,03	8,08	7,64	7,86	8,11	8,94	7,87	7,78	8,38	8,05	7,92	8,32	8,02	8,88
TC0200009889.hg.1	6,93	6,74	6,81	6,64	6,46	7,82	6,67	7,75	7,28	6,82	8	7,51	6,91	7,74	7,47	6,08	6,46	6,45	5,94	6,65	5,57	6,47	6,14	6,04
TC0100016794.hg.1	8,54	8,62	8,96	8,19	8,55	8,68	7,19	8,07	7,86	8,61	8,12	9,09	8,19	8,99	8,87	9,02	7,75	8,18	8,42	8,57	8,54	8,84	8,68	8,8
TC0600007694.hg.1	8,74	8,88	8,1	9,27	9,29	8,72	7,58	9,04	9,68	8,31	9,01	8,05	9,34	8,62	8,6	8,18	10,23	8,73	8,45	9,02	9,05	9,42	8,62	8,01
TC2100008520.hg.1	5,57	5,43	5,6	5,14	5,49	5,74	6,9	5,39	7,13	6,23	5,81	6,52	5,81	5,85	5,66	5,57	5,09	5,41	5,48	5,57	5,99	5,5	5,53	5,57
TC2100008521.hg.1	5,37	5,25	5,51	5,05	5,67	6,62	5,38	6,33	6,08	6,58	5,41	6,03	5,84	5,2	5,42	5,57	6,18	5,4	5,79	6,39	5,54	6,35	5,16	6,39
TC0100006494.hg.1	6,54	7,06	6,99	7,45	7,07	7,26	6,51	7,15	7,15	7,07	7,38	6,67	7,18	6,98	6,92	7,74	7,64	7,42	6,9	7,38	7,02	6,98	6,63	7,37
TC1100012930.hg.1	5,38	5,59	5,28	5,44	5,45	5,83	5,98	5,65	6,44	6,33	6,08	5,42	5,4	5,23	6,27	5,72	5,47	5,21	5,32	5,89	5,58	5,59	5,22	5,96
TC0600012257.hg.1	6,87	7,21	7,71	7,04	7,3	7,38	8,09	7,6	7,54	7,13	7,53	7,29	7,91	6,6	7,83	7,26	7,86	7,51	7,36	7,51	7,69	7,37	7,1	7,16
TC1100011091.hg.1	6,75	6,88	7,05	7,17	6,97	7,1	7,07	7,22	7,03	6,96	7	6,16	6,37	7,41	6,74	6,68	8,09	7,39	6,98	7	7,22	6,56	7,49	7,55
TC1300006785.hg.1	8,39	8,27	8,81	7,81	8,18	8,3	8,28	8,32	8,96	8,69	8,78	8,4	8,13	9,07	8,54	9,29	7,79	8,27	8,23	8,84	8,16	8,82	8,1	8,29
TC0200007746.hg.1	10,43	10,49	9,96	11,28	10,39	10,61	7,77	9,97	8,3	9,52	10,15	9,64	10,21	9,86	9,5	10,19	10,61	10,21	9,88	9,71	10,98	10,02	10,08	10,71
TC1900007344.hg.1	7,81	7,71	8,1	7,53	7,77	7,74	8,57	7,9	8,31	7,82	7,98	7,88	7,84	8,02	7,62	7,97	7,59	7,41	7,74	7,92	7,64	7,73	7,7	7,7
TC1200009199.hg.1	5,16	5,48	5,13	5,32	5,31	5,58	6,73	5,39	5,91	5,37	5,74	5,97	5,32	5,36	5,78	5,78	5,76	5,92	5,44	5,92	5,54	5,43	6	5,34
TC0300009661.hg.1	7,82	8,37	9,03	7,7	7,83	8	7,15	7,4	8,43	7,61	8,07	7,68	8,75	8,36	7,65	8,33	7,44	7	7,62	7,4	7,69	7,44	7,6	7,73
TC1100008521.hg.1	6,41	6,63	6,63	6,7	6,91	6,59	6,65	6,68	6,95	7,28	6,6	6,65	6,79	6,46	6,81	6,75	6,41	6,6	6,5	6,54	6,75	6,5	6,81	6,25
TC0200011062.hg.1	6,19	6,38	6,89	6,18	6,38	6,46	7,59	6,52	7,4	6,59	6,47	6,42	6,57	6,38	6,83	6,29	6,5	6,51	6,29	6,46	6,56	6,4	6,38	6,34
TC1900010747.hg.1	5,7	5,75	6,01	6,42	6,01	6,22	6,07	6,1	6,17	6,82	6,47	6,38	5,73	6,21	6,65	5,76	6,35	6,93	6,11	6,09	5,88	5,89	5,9	6,5
TC1600010615.hg.1	7,34	7,89	7,81	7,39	7,56	7,78	8,67	7,59	8,33	8,45	7,85	8,11	7,81	7,66	8,24	7,77	7,53	7,51	7,99	7,84	7,83	8,14	7,83	7,62
TC1700012158.hg.1	8,96	6,76	7,38	6,49	6,94	7,22	7,22	6,15	6,7	7,02	6,31	7,65	6,67	6,44	7,67	7,93	6,03	6,53	8,72	7,28	6,66	6,72	7,02	6,75
TC1200012813.hg.1	7,92	7,76	8,54	7,81	7,9	7,72	9,45	7,5	9,26	7,64	7,86	8,42	8,22	8,54	8,53	8,24	7,48	8,01	7,62	8,37	7,27	8,04	7,89	7,59
TC1700008191.hg.1	4,36	4,34	4,94	3,98	4,22	4,26	4,91	3,96	4,87	4,38	4,28	4,77	4,5	4,19	5,06	4,59	4,24	4,28	4,28	4,42	4,31	4,09	4,43	4,5
TC1200006445.hg.1	9,02	7,72	7,26	7,07	7,81	6,87	8,44	7,13	8,13	8,24	8,98	7,91	7,36	7,32	7,03	9,1	7,51	7,53	9,24	8,11	7,45	8,63	8	7,18
TC1100006455.hg.1	9,32	8,34	7,99	8,6	8,63	8,21	8,29	7,87	8,33	8,03	8,15	8,35	7,73	7,9	7,57	8,56	8,35	8,48	9,63	8,25	8,61	9,96	8,47	9,32
TC0900009846.hg.1	9,01	8,25	9,21	8,71	8,72	8,6	8,55	8,47	8,33	8,53	8,85	8,22	8,29	8,61	8,88	8,54	8,75	8,5	9,04	8,54	8,73	8,37	8,31	8,37
TC0100008082.hg.1	9,27	9,23	9,47	10,08	9,57	8,63	8,05	8,94	9,27	8,73	9,3	7,91	9,6	8,55	8,91	9,18	8,95	9,37	9,78	9,18	9,34	9,3	8,49	9,9
TC0100013947.hg.1	12,86	12,51	13,25	12,4	12,63	12,93	12,96	12,75	13,05	12,9	12,91	12,72	12,3	12,49	13,32	13,5	12,31	12,65	12,99	13,24	12,75	13,14	13,01	12,75
TC0100016162.hg.1	8,41	8,58	8,61	8,63	9,21	8,16	9,5	8,76	6,28	7,59	8,2	6,45	8,24	8,29	5,65	8,71	9,58	8,29	8,28	9,59	8	8,49	7,66	8,51
TC0300012112.hg.1	8,68	8,61	7,66	8,99	8,66	8,27	7,39	7,88	8,06	8,6	7,96	8,41	8,27	8,29	7,73	8,47	8,12	8,4	8,75	8,52	8,89	8,36	8,81	8,81
TC2000009392.hg.1	8,46	8,27	8,9	8,03	8,15	8,21	7,71	8,57	7,33	7,86	8,99	7,64	8,33	8,25	8,43	7,23	7,55	8,81	7,9	8,39	7,49	7,59	7,94	9,53
TC1800008399.hg.1	6,43	7,06	7,23	6,17	6,37	6,8	6,33	7,06	8,12	6,71	7,13	7,1	7,27	7,22	7,48	5,96	5,91	7,13	6,48	6,84	6,35	6,25	6,7	6,78
TC0500009630.hg.1	7,07	6,89	7,13	7,13	7,06	6,65	7,01	6,61	6,62	7,46	6,7	6,68	6,87	6,88	6,61	7,13	6,68	7,71	7,18	6,85	7,52	6,85	7,38	6,9
TC1100011285.hg.1	8,94	9,05	9,74	9,44	9,22	9,69	8,96	9,52	10,3	9,39	9,84	9,18	9,74	9,43	9,54	9,21	10,32	9,8	9,25	9,64	9,06	9,36	9,05	8,73
TC1700010015.hg.1	7,31	7,2	7,16	8,49	8,04	8,12	7,33	7,97	8,55	8,22	8,08	7,62	7,16	8,09	7,71	7,56	8,44	9,38	7,6	7,74	8,23	7,57	7,75	7,13
TC1900010745.hg.1	7,77	7,67	7,85	7,89	7,81	7,43	7,78	8,25	8,23	8,16	8,13	8,17	8,04	8,07	7,54	7,56	8,38	7,87	7,77	8	7,88	8,09	8,03	8,12
TC0800008474.hg.1	6,14	6,61	7,18	6,23	6,39	5,99	7,11	5,85	6,2	6,29	5,55	5,96	6,88	5,67	6,63	5,88	7,32	5,93	6,32	6,95	6,69	5,81	6,37	6,7
TC0800011363.hg.1	4,53	5,12	5,18	4,41	4,89	4,59	5,07	4,94	5,93	5,12	4,76	5,07	5,33	4,71	4,91	4,94	4,54	4,74	4,46	4,95	4,77	5,2	4,88	4,71
TC0900011029.hg.1	5,54	5,76	5,78	5,37	5,23	5,58	6,55	4,89	6,14	5,45	5	6,18	6,02	5,92	5,65	5,46	5,75	5,32	5,16	5,74	5,13	5,5	5,84	5,11
TC1900007318.hg.1	9,66	8,91	9,31	9,31	8,53	9,51	9,35	9,17	8,53	9,88	9,09	9,95	9,05	9,45	9,01	9,69	8,94	9,66	9,77	8,67	9,54	10,22	8,99	9,35
TC1900011684.hg.1	10,5	10,71	11,38	11,22	11,03	10,82	9,74	10,93	11,84	11,54	11,15	10,53	11,7	10,75	10,46	10,85	11,28	11,47	10,61	10,78	10,82	11,63	10,58	11,09
TC1100012445.hg.1	9,46	9,38	10,17	9,24	9,52	9,37	9,02	9,48	9,78	9,5	9,87	9,08	10,02	9,11	9,79	9,69	9,69	8,95	9,2	9,3	9,04	8,79	9,45	9,07
TC2100007198.hg.1	8,35	8,13	8,57	9,07	8,24	8,17	7,56	8,62	9,09	7,85	7,68	8,07	7,53	7,94	8,45	8,06	7,39	7	7,83	8,56	7,96	8,41	8,44	7,97
TC2100008490.hg.1	9,47	9,44	9,25	10,22	9,38	9,28	10,29	9,81	8,99	8,48	8,81	8,37	9,14	9,09	9,4	8,57	8,57	8,7	9,07	8,97	9,7	8,07	9,19	9,04
TC0600008787.hg.1	5,82	5,32	5,75	5,18	5,48	6,05	6,35	6,12	7,08	5,27	5,75	7,7	5,77	5,69	5,17	5,14	4,68	5,67	5,6	4,83	5,93	6,59	5,73	5,56
TC0600012554.hg.1	7,3	6,85	7,05	6,73	7,26	7,21	7,15	7,32	7,67	7,39	6,92	7,41	6,7	6,73	7,73	6,69	6,09	6,42	6,91	7,06	6,75	6,39	6,96	7,14
TC0600012556.hg.1	7,29	7,14	6,41	6,82	6,6	7,8	7,17	6,62	7,06	7,5	7,43	7,78	6,83	7,36	7,74	7,59	6,44	6,74	6,91	6,56	6,97	6,81	7,29	7,39
TC0600012560.hg.1	6,44	5,21	6,48	6,03	6,17	6,03	5,89	5,61	6,09	5,95	5,41	6,46	5,62	6,76	6,19	5,89	6,23	5,61	5,66	5,72	5,16	5,12	5,69	5,82
TC0600012562.hg.1	7,99	8,46	8	7,38	7,82	8,36	8,14	7,39	8,18	7,04	7,9	8,71	7,55	8,78	7,53	7,13	7,47	7,39	7,15	7,03	7,26	8,01	7,84	7,96
TC1100011158.hg.1	7,44	8,15	7,45	8,43	8,48	7,65	6,67	8,1	9,47	8,25	7,78	7,33	8,12	7,5	7,78	7,4	9,21	9,1	7,45	7,96	8,42	8,59	7,86	7,92
TC0900009855.hg.1	10,49	12,31	10,93	11,55	10,98	10,83	10,87	11,29	10,27	11,64	11,03	9,81	11,65	10,48	10,7	9,96	12,82	11,18	10,94	12,38	11,35	11,22	11,09	9,96
TC0600008350.hg.1	8,88	8,73	9,81	8,53	9,53	7,63	8,93	8,01	9,4	8,41	8,26	8,85	8,51	8,26	8,75	8,24	8,48	8,88	7,69	8,97	8,24	8,56	8,87	8,51
TC1000009090.hg.1	10,47	9,22	9,66	9,63	9,07	9,12	9,24	8,7	8,47	8,7	9,18	8,14	9,55	8,56	8,79	9,23	8,85	8,57	10,61	8,79	9,13	8,41	8,9	9,19
TC0800007328.hg.1	9,48	9,81	9,12	10,3	9,39	9,49	9,98	10,08	9,03	8,83	9,53	9,03	9,54	10,09	9,54	9,36	9,63	8,7	9,43	9,47	9,95	8,98	10,14	9,2
TC1400010320.hg.1	11,47	11,09	10,83	10,51	11,11	11,09	8,61	10,94	9,87	10,72	11,13	11,48	11,35	11,23	11,11	10,7	11,3	10,81	11,62	10,93	10,6	10,8	10,85	10,98
TC0600011441.hg.1	12,02	12,37	11,89	12,14	12,51	12,5	12,69	13,12	11,27	12,18	12,3	10,24	12,16	12,14	10,8	11,96	12,57	12,52	12,28	12,46	11,99	11,3	12,4	12,08
TC2200006432.hg.1	8,88	8,43	8,93	8,38	8,57	8,82	9,02	8,8	8,98	9,18	8,68	9,52	8,6	8,46	9,05	9,38	8,42	8,41	8,84	8,94	8,31	9,08	9,15	9
TC2100008486.hg.1	9,68	10,01	9,79	9,19	9,8	9,75	10,6	9,62	9,81	10,38	9,71	10,65	9,74	9,64	10,06	10,14	9,5	9,33	9,87	10,25	9,77	9,68	10,11	9,72
TC1700009173.hg.1	7,74	7,82	8,11	7,54	7,71	7,69	8,68	8,15	9,04	7,99	7,56	8,46	7,98	7,93	8,19	8,04	7,54	7,67	7,9	8,09	7,86	8,28	7,85	7,5
TC1500006956.hg.1	8,6	9,16	8,83	9,77	9,91	9,34	8,19	10,44	9,33	9,55	10,02	8,27	8,84	9,75	8,08	8,79	9,54	8,63	9,01	9,36	9,37	8,67	9,53	9,23
TC1700009150.hg.1	10,12	9,33	7,81	9,57	9,23	8,93	7,12	8,82	7,15	8,21	9,09	6,8	7,46	8,37	7,7	7,6	9,99	8,81	10,59	8,37	8,68	8,24	9	8,76
TC0700011905.hg.1	8,06	8,16	8,41	7,86	8,23	8,04	7,61	8,11	9,22	7,87	8,64	7,34	7,93	7,47	6,76	8,65	8,7	8,14	8,06	9,06	7,79	9,11	8,12	8,97
TC2200008680.hg.1	6,72	6,8	7,28	6,91	6,58	6,77	6,77	6,53	7,34	7,24	6,84	7,14	6,65	7,18	6,96	6,87	6,5	6,9	7,05	6,43	6,88	6,91	7,26	6,89
TC1600006537.hg.1	7,67	7,83	7,51	7,76	7,63	8,12	8,94	7,73	7,88	8,93	8,22	8,25	7,99	7,37	8,29	8,15	7,85	7,87	7,63	8,17	8,45	8,15	7,26	7,68
TC0600011553.hg.1	8,29	7,8	8,06	7,83	8,19	8,14	8,2	7,65	8,16	7,87	8,22	7,81	7,25	7,82	7,75	8,13	8,02	8,56	8,22	7,85	7,75	8	7,81	8,68
TC1000007132.hg.1	8,44	10,44	8,12	11,33	9,81	10,11	8,62	10,1	9,18	9,52	9,16	8,54	8,63	9,32	7,74	9,53	9,93	8,6	7,7	8,17	10,62	9,64	9,17	11,99
TC1100008049.hg.1	12,92	12,47	12,64	13,79	13,14	12,83	10,04	13,6	11,83	12,89	13,02	11,1	12,84	13,07	11,62	11,9	13,67	13,52	12,84	12,48	13,23	13,21	12,83	13,49
TC2000006802.hg.1	5,25	5,09	5,05	5,11	4,82	4,94	6,29	5,05	5,72	4,95	5,18	5,86	5,2	5,31	5,59	5,12	5,4	4,98	5,1	5,5	4,87	5,19	5,33	4,86
TC0400012827.hg.1	5,33	5,92	5,67	5,25	5,29	5,18	6,59	5,3	6,19	5,23	4,94	6,74	5,23	5,35	6,22	6,29	4,98	5,21	4,96	5,5	5,16	5,76	5,93	5,38
TC0400012828.hg.1	7,35	7,17	6,67	7,82	7,31	7,54	8,23	6,91	8,04	6,94	6,04	8,01	8,21	6,74	8,07	6,46	6,64	6,47	7,45	6,67	8,27	6,62	7,36	8,01
TC1600008799.hg.1	11,66	11,46	12	10,98	11,51	11,85	11,48	11,39	12	11,72	11,63	11,19	11,18	11,22	10,54	10,77	10,83	10,87	11,22	11,42	11,2	10,85	10,96	11,73
TC0300011167.hg.1	8,48	9,09	8,37	9,38	9,45	8,41	8,15	9,08	6,79	8,11	8,8	7,41	8,3	8,73	8,38	9,09	8,54	8,78	8,5	8,07	8,58	8,04	8,44	8,6
TC0200015643.hg.1	9,74	8,66	8,4	9,81	8,96	8,53	9,96	8,53	7,02	8,52	8,29	8	7,66	8,75	8,4	8,64	9,35	10,11	9,6	8,68	9,43	8,55	8,89	9,99
TC0900009030.hg.1	5,56	5,44	5,55	5,44	5,08	5,31	5,93	5,24	5,76	5,34	5,47	5,51	5,4	5,04	5,56	5,67	5,43	5,23	5,38	5,36	5,26	5,63	5,78	5,26
TC0100014889.hg.1	6,28	6,31	5,78	6,3	5,85	6,02	6,35	5,87	5,93	6,62	5,9	6,51	5,91	6,68	6,01	5,72	5,72	5,91	6,18	5,97	6,12	6,07	6,07	5,99
TC0900010849.hg.1	6,3	5,8	6,07	5,26	5,88	6,24	5,74	6,45	5,99	6,85	6,37	6,43	6,27	5,85	5,98	6,09	5,78	6,12	6,03	6,18	6,26	6,5	6,24	6,26
TC1100009504.hg.1	7,13	8,92	7,36	8,33	7,16	9,07	7,62	8,87	9,59	7,46	8,89	7,23	7,78	9,47	7,33	7,02	8,46	7,87	7,12	7,27	8,81	7,46	7,41	7,71
TC0500013155.hg.1	11,1	11,24	11,17	9,41	10,73	8,9	9,84	8,24	8,56	9,55	9,06	9,66	9,17	8,43	9,58	8,93	10,86	11,16	10,42	10,24	9,26	10,12	9,91	11
TC1400007712.hg.1	9,86	9,58	8,88	9,15	9,66	9,39	8,48	9,25	8,59	8,93	10,33	8,69	8,46	9,12	8,56	8,96	10,1	9,34	9,24	9,83	9,42	10,01	9,65	10,05
TC1100011197.hg.1	7,94	7,96	7,72	7,95	7,65	8,12	7,98	8,27	8,06	7,93	8,11	8,52	8,59	8,22	8,25	8,42	8,32	8,09	7,92	8,21	7,92	7,98	8,1	7,85
TC0100017258.hg.1	8,14	8,04	8,16	7,56	7,84	8,01	8,25	7,7	7,53	8,73	7,76	8,29	8,32	8	7,97	8,13	8,09	8,05	8	8,45	8,31	7,8	8,25	8,71
TC1900008505.hg.1	10,73	9,96	10,32	10,7	10,77	10,5	11,43	10,29	10,32	10,59	10,75	9,46	10,19	9,57	9,66	10,56	11,52	11,49	10,77	10,58	10,78	11,33	10,07	10,98
TC1400008921.hg.1	11,07	10,7	11,03	10,77	10,7	10,78	10,96	10,01	9,26	10,4	10,66	10,34	10,41	10,46	10,14	11,83	10,15	10,44	11,26	11,32	10,4	10,74	10,27	11,67
TC0700011493.hg.1	10,68	10,7	10,3	10,43	10,52	10,56	8,83	10,77	8,52	10,68	10,29	10,8	10,85	10,39	10,46	10,75	10,47	10,92	10,67	10,79	10,55	10,55	10,4	10,97
TC1200010926.hg.1	12,41	11,69	12,15	11,98	11,83	12,17	11,29	11,83	12,82	12,37	12,22	11,83	11,67	11,76	11,49	12,44	12,05	12,4	12,57	11,99	12,49	12,42	12,04	12,11
TC0200014719.hg.1	11,91	12,46	12,25	11,62	12,18	12,28	11,36	11,57	10,84	12,16	12,4	12,57	11,63	12,65	11,68	12,06	11,2	11,23	11,57	11,49	11,77	11,58	11,64	11,49
TC0200014725.hg.1	10,04	10,21	10,19	10,58	11,27	9,96	9,86	9,56	11,27	10,37	10,19	10,51	9,49	10,16	9,33	9,78	9,77	10,45	10,11	10,48	10,73	10,66	10,14	9,91
TC1900011018.hg.1	5,87	5,45	5,45	6,28	5,5	5,82	6,75	6,14	7	5,61	5,78	5,9	5,82	5,58	6,23	6,56	6,61	6,07	5,76	6,32	6,32	6,4	6,16	5,57
TC1000011825.hg.1	11,86	12,23	11,8	12,22	12,09	12,64	11,14	11,72	12,72	12,97	12,23	12,99	12,52	12,19	12,35	12,19	12,33	12,17	11,79	12,2	12,42	12,6	12,11	12,17
TC1400007665.hg.1	8,39	8,54	8,33	8,21	9,23	7,99	6,67	7,87	8,23	7,8	9,23	7,77	8,32	8,17	8,08	9,23	10,17	7,97	8,93	9,63	7,87	8,8	8,6	7,66
TC1100007111.hg.1	4,74	5,46	4,71	4,84	4,83	5,91	5,57	5,69	4,52	4,75	6,16	4,49	4,43	6,67	5,32	5,52	4,57	4,49	4,65	4,44	4,91	4,37	4,76	4,47
TC1100013049.hg.1	9,2	9,62	8,46	9,79	9	9,45	9,45	9,91	8,48	9,15	9,91	8,73	8,28	9,75	8,72	9,06	10,37	9,41	9,22	9,53	9,48	9,19	9,4	9,49
TC1600010409.hg.1	8,2	7,26	6,39	7,42	7,43	7,86	6,98	8,28	5,2	6,94	8,37	6,72	8,16	7,68	6,51	7,42	8,56	7,49	8,26	6,55	7,1	6,57	7,93	7,7
TC1500007804.hg.1	9,17	9,27	8,04	9,01	9,33	9,53	7,3	9,3	6,81	9,43	8,94	9,95	8,67	9,58	8,41	10,48	9,06	9,52	9,52	9,04	9,48	9,45	9,46	9,21
TC1500007805.hg.1	6,5	6,71	7,1	6,11	6,56	6,85	7,19	6,32	7,17	7,02	6,26	7,27	5,98	5,84	7,13	7,55	5,8	6,5	7,12	6,92	6,79	6,9	7,26	6,67
TC0200016559.hg.1	7,7	7,42	7,18	7,89	7,45	7,15	7,66	7,39	7,2	6,7	7,01	7,22	6,99	6,95	7,75	6,74	6,86	7,29	7,05	6,79	7,46	6,76	7,36	7,2
TC0400011749.hg.1	9,52	10,31	9,75	9,38	10,09	9,75	7,99	9,98	8,12	9,36	9,74	10,96	9,85	10,49	10,34	9,18	9,61	9,64	8,89	9,5	8,45	9,16	9,71	9,53
TC0700007137.hg.1	10,09	9,95	8,52	9,43	10,15	10,47	7,9	10,25	8,27	9,13	10,11	9,72	9,47	10,11	8,61	9,36	8,69	9,72	9,38	9,22	9,52	9,65	9,82	9,19
TC1200011320.hg.1	10,33	10,22	9,41	10,48	10,07	10,69	7,47	11,06	7,54	9,93	10	9,99	10,53	10,7	10,55	10,28	9,93	10,34	10,13	9,25	10,12	9,42	10,17	10,12
TC0400008616.hg.1	6,98	7,1	7,2	7,19	7,04	7,32	8,09	7,28	8,16	7,45	7,21	7,65	7,6	7,32	7,4	7,28	7,79	7,33	7,46	7,37	7,4	7,45	7,16	7,1
TC0300008271.hg.1	12,15	11,98	11,53	12,33	11,4	12,17	12,24	12,37	9,37	12,29	12,01	12,07	11,58	12,07	11,79	11,68	12,19	12,24	12,21	11,37	12,48	11,56	11,8	12,51
TC0300011930.hg.1	7,95	7,69	7,71	7,31	7,75	7,13	8,39	7,22	6,52	8,12	8,01	7,76	6,82	7,46	8,26	8,31	6,66	7,58	7,6	7,29	8,07	7,75	7	8,25
TC1900008286.hg.1	7,29	7,78	7,23	7,45	7,28	7,73	6,74	7,24	8,69	7,98	8,6	6,28	7,12	7,88	6,66	8,16	7,92	6,89	7,41	7,7	7,36	7,26	7,4	7,28
TC0100010188.hg.1	4,41	4,05	4,14	4,7	4,54	4,1	4,54	3,92	4,32	5,54	5,09	4,4	4,32	4,31	4,16	4,95	4,19	4,22	4,28	4,11	4,15	4,59	4,03	4,33
TC0700013439.hg.1	10,52	10,47	10,02	10,71	10,68	9,71	8,43	10,48	10,51	9,07	10,68	9,94	11,17	9,84	10,58	10,27	10,42	10,94	9,77	10,79	10,38	11,06	10,45	10,24
TC0X00011168.hg.1	12,49	12,94	10,9	12,6	12,41	11,91	10,37	12,92	9,9	11,28	11,67	9,38	12,72	11,29	12,58	11,62	13,59	12,18	12,8	12,02	11,76	11,14	12,49	12,47
TC1600010869.hg.1	6,38	5,9	6,34	5,61	6,58	5,96	6,81	6,07	4,48	7,21	6,84	4,92	5,76	6,97	4,63	5,76	5,96	5,84	6,25	5,9	5,27	5,23	5,6	5,73
TC0100014958.hg.1	9,01	9,84	8,85	10,59	9,16	8,71	9,99	8,89	9,07	8,04	8,91	8,38	8,87	8,71	9,22	9,08	9,22	8,88	9,78	8,31	9,83	8,99	9,67	9,53
TC2000009516.hg.1	9,6	10,97	8,77	8,89	9,81	9,02	8,48	8,61	8,47	8,93	9,7	8,63	7,99	9,64	8,42	10,84	7,94	10,41	10,02	10,7	8,58	9,87	8,44	10,32
TC0100018465.hg.1	11,19	12,01	10,4	11,52	11,37	11,55	8,78	11,24	8,6	10,89	10,91	10,96	11,56	11,53	10,42	10,5	11,45	11,29	11,04	11,06	11,03	11,28	11,32	11,02
TC1700008499.hg.1	8,35	8,23	8,81	8,35	8,64	8,45	10,16	8,75	10,29	8,51	8,44	8,75	8,4	8,45	8,38	8,3	7,92	8,99	8,3	8,86	8,11	8,9	8,34	8,25
TC2000007707.hg.1	7,05	7,01	7,02	7,34	6,88	6,97	7,37	6,69	7,15	7,61	7,22	7,91	7	6,8	7,72	7,46	8,3	7,95	7,1	7,22	7	7,41	7,11	7,33
TC1200010145.hg.1	7,19	7,69	7,74	7,17	7,73	6,13	8,45	6,84	6,4	6,75	6,34	8,22	7,62	6,65	7,61	5,81	7,4	7,29	7,53	7,02	7,62	7,01	7,08	7,24
TC1900011098.hg.1	8,34	9,8	8,52	8,71	8,7	9,21	9,64	9,04	9,95	9,65	9,38	9,23	8,35	8,48	8,98	8,79	8,81	8,69	8,62	9,08	8,64	8,37	9,12	8,91
TC1000009244.hg.1	10,8	10,6	10,61	11,2	10,79	10,54	11,59	10,68	9,92	10,86	11,09	10,28	11,19	10,31	9,98	10,38	11,44	11,27	10,68	11,62	11,33	11,5	10,85	11,21
TC1200010641.hg.1	6,27	6,24	6,35	7,42	7,1	7,12	6,08	7,04	5,99	7,19	7,08	5,53	6,81	6,83	5,44	6,21	8,4	8,24	6,67	6,58	6,49	7,98	6,6	6,95
TC0300013025.hg.1	6,59	6,05	7,16	6,06	6,89	7,11	6,17	7,82	7,46	6,76	7,39	7,82	7,35	7,3	7,32	6,34	6,65	5,77	6,54	6,68	5,63	6,48	6,59	6,61
TC1900011744.hg.1	9,12	9,31	8,44	10,17	9,75	9,64	7,13	10,37	9,01	8,94	9,53	7,46	9,37	9,62	8,39	8,95	10,94	9,77	9,5	9,86	9,38	9	9,77	10,01
TC0600008632.hg.1	8,94	9,52	8,68	9,77	9,34	9,52	8,81	9,81	8,55	9,14	9,64	9,21	9,14	9,85	8,78	8,74	9,98	8,96	8,71	9,3	9,86	9,25	9,7	8,73
TC1600007513.hg.1	7,93	7,16	7,94	8,71	8,27	7,19	7,97	7,83	8,91	7,42	7,78	7,35	8,12	8,13	7,43	7,55	8,18	8,55	8,06	8	8,21	8,32	7,45	7,77
TC1800008891.hg.1	10,12	10,53	10,12	10,72	10,21	10,26	11,13	10,44	11,11	10,52	10,6	10,34	10,82	10,51	10,56	10,4	10,85	9,86	10,6	10,41	10,69	10,47	10,18	9,95
TC1500010184.hg.1	8,19	8,55	8,14	8,49	9,69	8,29	9,42	8,3	9,17	8,06	9,07	8,53	9,19	7,82	7,26	7,85	8,61	8,41	9,13	8,11	8,18	8,48	7,95	9,78
TC2000008815.hg.1	9,64	9,7	9,39	10,52	10,24	9,93	10,37	9,82	9,17	9,98	9,91	8,46	10,05	9,17	8,17	9,26	10,18	10,95	9,58	9,86	10,13	9,32	10,03	9,93
TC1400010575.hg.1	10,58	10,1	9,91	10,66	10,44	10,62	9,71	9,7	11,18	10,63	9,66	10,53	9,98	10,33	10,6	9,87	9,9	10,22	10,95	10,33	10,62	10,47	10,35	10,04
TC1400010574.hg.1	8,21	7,83	7,86	8,23	7,97	8,4	8,47	7,87	8,68	8,33	8,24	7,75	7,91	7,69	8,17	8,46	8,05	8,08	8,43	8,21	8,32	8,23	8,19	8,12
TC1500009451.hg.1	5,52	6,34	5,77	5,56	5,66	6,06	6,82	5,79	6,85	6,68	6,19	7,17	5,81	6,28	6,64	5,39	5,93	5,82	5,71	6,07	6,14	5,95	5,67	5,92
TC0200008870.hg.1	11,09	11,03	10,99	10,89	11,13	12,18	11,04	11,23	11,19	11,89	11,29	11,33	9,67	11,59	9,69	10,86	10,03	11,44	10,94	10,48	11,57	10,7	11,93	11,19
TC1900008551.hg.1	9,82	9,67	9,43	9,84	9,83	9,47	10,43	9,89	8,3	10,03	9,95	8,79	9,09	9,3	8,59	10,09	9,83	10,22	9,92	9,42	9,62	9,57	9,16	10,54
TC2200006521.hg.1	7,57	8,38	7,29	8,84	7,69	7,35	9,35	7,4	7,09	7,69	7,69	8,22	7,82	7,96	7,21	8,03	9,05	8,32	7,55	7,7	8,06	8,18	8,05	7,76
TC1200006862.hg.1	7,1	7,24	8,21	7,1	7,2	8,32	8,86	7,74	8,99	8,48	7,87	8,3	8	7,9	8,04	7,78	7,89	7,58	7,88	8,08	7,94	7,87	7,69	7,91
TSUnmapped00000037.hg.1	4,86	4,78	4,88	4,75	4,96	4,88	5,69	5,11	6	4,74	4,99	4,81	4,78	4,73	4,82	4,57	4,48	4,89	4,29	4,45	4,94	4,73	4,83	4,89
TSUnmapped00000083.hg.1	5,06	4,65	5,32	4,96	5,05	5,22	6,08	5,11	6,29	5,81	5,57	5,38	5,6	4,96	5,49	4,99	5,4	5,11	5,65	5,88	5,73	5,37	5,19	5,3
TSUnmapped00000174.hg.1	7,62	7,81	8,36	7,46	7,69	8,55	8,95	7,63	8,77	8,92	7,91	8,97	8,35	8,2	8,45	8,36	7,85	7,95	8,49	8,38	8,41	7,98	8,2	8,1
TSUnmapped00000189.hg.1	5,86	6,05	6,06	5,82	5,93	5,86	6,84	5,89	5,89	5,99	5,94	6,06	6,05	5,82	5,68	6,62	5,74	5,81	6,26	6,58	6,35	6,13	5,86	5,85
TSUnmapped00000248.hg.1	5,97	6,18	6,55	5,85	6,42	6,9	7,28	6,36	6,78	6,76	6,13	7,02	6,97	5,94	6,05	6,28	5,98	6,64	6,53	6,64	6,71	6,12	5,98	6,35
TSUnmapped00000263.hg.1	4,63	4,85	5,27	4,96	4,83	4,67	5,82	5,14	5,56	4,58	4,45	4,86	4,59	4,82	4,65	4,41	4,47	4,72	4,85	4,15	4,9	4,37	4,58	4,92
TSUnmapped00000308.hg.1	7,11	6,67	7,44	7	6,85	7,35	7,2	7,04	7,25	7,55	7,1	7,82	7,19	6,9	7,7	7,32	6,99	7,39	7,4	7,19	7,46	7,19	7,03	7,19
TSUnmapped00000366.hg.1	6,93	6,71	7,14	6,68	6,72	6,86	8,14	6,39	7,64	7,41	7,71	7,44	6,95	7,03	6,83	7,08	6,72	7,01	6,46	6,8	6,75	6,92	6,91	6,79
TSUnmapped00000412.hg.1	8,66	8,38	8,57	7,71	8,66	8,44	8,91	8,14	8,51	8,07	8,36	9,08	8,31	7,66	8,53	9,04	7,49	8,56	8,65	8,65	8,69	8,36	8,8	8,34
TSUnmapped00000466.hg.1	4,75	4,9	5,41	4,81	4,91	4,84	6,15	4,96	5,63	5,04	4,81	5,82	5,36	5,24	5,65	5,41	4,97	4,86	4,92	4,95	4,77	4,65	4,76	4,91
TSUnmapped00000525.hg.1	8,43	8,08	8,38	7,86	8,05	9,32	8,99	8,32	8,56	9,48	8,53	9,33	8,62	8,61	8,69	8,46	7,91	8,43	8,57	8,73	8,66	8,27	7,93	8,87
TSUnmapped00000589.hg.1	7,85	7,71	7,61	7,52	7,66	7,93	8,68	7,65	7,91	8,46	7,46	8,6	7,83	8,41	7,88	7,52	7,58	7,78	7,87	8,14	8,12	7,7	7,89	7,67
TSUnmapped00000650.hg.1	7,01	6,93	7,16	7,25	7,09	7,22	7,33	7,18	7,61	7,51	6,91	7,69	7,39	6,62	7,58	7,48	7,15	7,06	7,6	7,59	7,44	7,3	7,69	7,59
TSUnmapped00000812.hg.1	5,04	4,95	4,74	4,61	5,62	4,84	6,43	4,85	5,09	5,21	4,67	5,21	4,86	4,33	5,17	5,5	4,62	4,6	5,01	5,51	5,37	4,98	4,7	4,88
TC0100015336.hg.1	6,1	5,36	6,5	5,69	5,21	6,19	6,85	5,08	6,37	5,58	6,12	5,01	5,43	5,36	5,91	6,53	5,38	5,71	5,86	6,23	5,94	5,61	5,93	5,59
TC1900008279.hg.1	7,22	7,37	7,23	8,11	7,47	6,63	7,19	7,16	8,37	6,61	7,84	6,47	7,13	7,95	6,44	7,23	7,94	7,16	7,47	7,69	7,68	7,16	7,76	8,05
TC0300013471.hg.1	12,9	13,02	12,98	12,61	13,43	12,97	12,07	13,7	11,6	13,23	14,24	12,31	13,25	13,95	13,87	12,79	12,26	12,4	12,78	12,36	12,49	12,63	12,33	12,66
TC1700006720.hg.1	6,44	6,79	7,1	6,39	7,05	6,47	6,99	6,63	7,58	6,48	6,36	7,26	7,38	6,83	6,85	6,28	6,69	6,34	6,26	6,37	6,01	6,37	5,96	6,55
TC1200009192.hg.1	7,71	7,38	7,06	8,37	7,38	8,21	6,83	8,65	7,02	8,42	8,39	7,23	7,76	7,6	6,68	8,57	7,72	8,54	8,14	7,62	8,14	8,19	7,83	8,24
TC1200012224.hg.1	5,96	6,1	6,28	6,06	5,99	5,72	7,11	5,75	7,5	6,18	5,47	6,55	6,62	5,54	6,5	6,01	5,84	6,06	5,44	6,11	6,2	6,27	5,98	5,67
TC0700011494.hg.1	7,58	7,74	8,73	8,62	7,89	7,78	8,62	7,94	9,66	7,99	8,44	7,3	8,96	8,01	8,97	8,5	9,01	8,5	7,94	8,46	7,82	8,03	7,44	8,15
TC1600009992.hg.1	9,53	9,41	10	10,32	9,92	9,78	10,45	10,02	11,13	9,83	9,25	9,82	9,63	9,82	10,16	9,94	9,9	9,95	9,22	9,88	9,97	10,29	9,55	9,07
TC0100009788.hg.1	10,44	11,07	10,51	11,48	11,57	10,58	10,48	10,98	11,42	11,63	10,84	9,88	9,89	11,12	9,75	12,23	10,39	11,83	10,42	12,01	11,2	11,83	10,88	11,28
TC1100013230.hg.1	9,53	9,71	9,35	10,23	10,05	9,71	9,17	9,93	10,39	9,12	9,27	9,09	9,5	9,84	9,14	9,67	9,77	9,51	9,47	9,46	9,65	9,48	9,74	9,62
TC0100014775.hg.1	9,84	9,81	9,33	9,77	9,84	9,49	9,43	9,73	9,21	9,33	9,91	9,22	9,44	9,55	9,59	9,16	9,61	9,46	9,59	9,44	9,48	9,31	9,52	9,64
TC0200012713.hg.1	7,69	7,46	6,83	6,12	7,53	9,15	6,73	8,74	9,04	8,73	9,15	8,13	6,69	8,81	7,15	6,43	6	6,31	7,6	7,23	7,56	6,99	7,33	8,8
TC1400010156.hg.1	6,87	6,61	6,64	6,48	6,3	6,85	6,97	6,35	6,85	7,01	6,41	6,97	6,7	6,82	6,97	6,58	6,92	6,61	6,91	7,11	6,89	6,43	6,8	6,71
TC0600013272.hg.1	12,09	12,15	11,64	11,88	11,81	11,97	11,04	11,56	10,28	10,97	11,95	11,14	11,14	11,65	11,54	11,86	11,58	11,22	11,89	12,19	11,69	12,42	11,77	11,93
TC0600013273.hg.1	9,89	10,07	9,67	9,03	9,74	10,14	7,91	9,31	10,37	10,04	9,91	10,83	10,15	10,23	10,31	9,8	8,83	9,29	9,67	9,48	9,67	9,25	9,9	9,73
TC1600008577.hg.1	7,25	7,34	7,36	7,36	7,19	7,31	7,83	7,47	8,64	7,96	7,2	8,15	7,45	7,81	8,04	7,65	8,1	6,78	7,02	7,3	7,35	7,45	7,81	6,83
TC1100013093.hg.1	6,91	7,29	6,64	7,49	7,47	6,23	7,17	6,84	5,56	6,91	6,74	6,89	6,63	7,52	6,54	6,55	6,73	6,59	6,56	6	6,84	6,59	7,01	6,76
TC0X00009427.hg.1	9,57	11,11	9,62	10,63	10,57	10,06	10,82	10,3	8,59	10,4	10,69	8,78	8,95	9,72	9,11	10,15	10,59	10,88	9,63	10,77	10,21	10,69	10,47	10,63
TC0X00008394.hg.1	8,89	9,24	8,8	9,38	8,9	9,32	9,58	9,4	8,61	9,7	9,53	8,25	8,83	8,6	8,74	8,83	9,69	9,71	9,25	8,95	9,25	8,55	8,73	9,36
TC2200006833.hg.1	7,02	6,97	7,37	6,76	6,81	6,53	8,7	6,77	7,41	6,07	6,6	7,16	6,49	7,06	6,4	6,65	7,06	6,88	7,46	6,54	6,51	6,95	6,94	7,22
TC0200010805.hg.1	8,68	8,13	8,03	8,61	9,12	8,52	8,21	8,36	7,57	8,39	8,35	7,78	8,33	8,01	7,86	8,27	9,55	8,53	8,85	8,08	8,89	8,77	8,2	8,13
TC0300013751.hg.1	6,42	7,25	6,31	6,8	7,29	7,6	5,77	7,33	5,99	6,96	7,92	6,38	6,04	6,95	6,14	8,08	8,41	7,11	7,01	7,54	6,66	7,06	7,46	6,65
TC0400012952.hg.1	8,37	8,27	7,96	7,81	8,2	8,56	6,91	9,52	8,66	8,11	8,94	8,22	8,78	9,11	9,12	7,13	7,33	8,21	7,59	7,52	8,04	7,35	8,04	8,06
TC1400010648.hg.1	6,75	6,83	7,08	6,22	6,39	6,48	7,35	6,14	7,92	7,09	7,16	7,61	6,84	6,29	7,2	6,75	6,18	6,53	6,65	6,43	6,79	6,81	6,92	7,34
TC1400010647.hg.1	6,75	6,69	6,73	6,35	6,34	6,49	7,37	6,54	8,04	6,64	7,14	7,14	6,54	6,7	6,92	6,38	6,73	6,66	6,77	6,45	6,5	6,57	6,78	7,41
TC1100010410.hg.1	6,66	7,15	6,82	6,19	6,54	7,21	6,83	6,27	6,43	7,22	7,59	6,65	6,7	7,15	7,38	7,43	6,34	6,45	6,67	6,57	6,45	6,14	7,3	6,53
TC0500007725.hg.1	11,38	10,89	10,62	10,23	10,88	11,02	8,7	9,56	9,38	10,02	10,89	9,82	10,41	10,49	10,61	10,86	9,94	10,88	11,18	11,32	9,67	11,07	10,61	10,31
TC1600008122.hg.1	7,41	7,76	7,56	7,2	7,03	7,68	8,03	7,46	7,73	8,03	7,72	8,48	7,61	7,21	8,33	8,13	7,15	7,58	8,17	7,78	7,79	7,83	7,83	7,41
TC1600011550.hg.1	6,83	6,71	7,54	5,8	7,16	6,9	7,25	6,57	7,83	7,72	6,94	7,43	6,42	6,21	7,13	6,4	6,22	6,6	6,7	7,13	7,26	7,25	7,22	6,52
TC1700010748.hg.1	11,45	11,6	11,52	11,73	11,66	11,31	10,24	11,21	10,25	11,72	11,68	10,77	11,34	11,01	11,27	11,52	11,95	11,96	11,66	11,4	11,62	12,21	11,4	11,44
TC0100012176.hg.1	6,31	6,36	6,21	6,44	6,36	6,62	6,58	6,45	7,13	6,68	6,41	6,52	6,81	6,17	6,86	6,36	6,28	6,32	6,13	6,55	6,61	6,15	6,44	6,48
TC1400010198.hg.1	6,24	5,93	6,01	5,64	5,84	6,48	6,83	5,91	6,27	6,95	6,22	6,31	5,87	5,37	5,96	6,64	4,92	5,66	6,06	6,25	6,16	6,39	6,14	5,81
TC0X00009184.hg.1	4,39	4,83	5,07	4,16	4,41	5,04	6,36	4,56	5,57	5,16	4,93	6,04	5,06	4,97	5,7	5,36	4,78	4,82	4,81	4,62	4,44	4,81	5,06	5
TC0600012750.hg.1	5,99	6,21	6,24	6,22	5,77	6,23	6,83	6,36	6,75	6,35	6,2	7,17	5,7	6,25	6,48	6,5	5,86	6,14	5,59	5,97	5,77	6,51	5,74	6,44
TC0400010553.hg.1	4,71	4,82	4,69	4,3	4,42	5,07	4,41	4,8	4,84	4,91	4,85	5,14	5,1	4,64	5,23	4,85	4,81	4,41	4,69	4,91	4,65	4,63	4,97	4,78
TC0100014134.hg.1	9,48	9,43	9,54	8,85	9,24	9,72	10,11	9,3	10,08	10,02	9,38	9,92	9,59	8,66	9,78	9,41	8,99	9,43	9,66	9,52	9,72	9,82	9,62	9,08
TC0600008343.hg.1	8,02	7,46	8,69	7,24	7,36	6,78	6,79	6,86	7,87	6,82	6,81	8,29	7,08	7,26	7,75	7,13	6,68	7,08	7,65	7,49	7,37	7,28	8,17	7,16
TC1000012522.hg.1	9,31	10,07	9,12	10,4	9,27	10,36	8,16	10,65	9,75	10,09	10,55	8,98	9,71	9,93	9,62	9,73	6,9	8,52	9,38	9,86	10,24	7,85	10,3	8,45
TC1100007826.hg.1	6,06	6,38	7,02	6,03	6,58	6,72	6,38	6,68	7,63	7,24	6,61	6,6	6,97	6,35	6,8	6,54	6,52	6,79	6,34	6,77	6,49	7,19	6,4	6,54
TC1900007090.hg.1	5,64	5,41	5,61	5,38	5,56	5,95	6,03	5,9	6,44	6,45	6,05	6,38	6,57	5,94	6,04	6,04	5,79	5,69	5,83	5,61	5,92	5,65	5,95	5,67
TC1200011225.hg.1	4,26	3,9	4,11	4,25	4,07	4,23	5,71	4,18	4,61	4,71	4,3	4,59	4,58	4,31	4,67	4,26	5,55	4,42	4,4	4,61	4,35	4,03	4,36	4,01
TC0100013991.hg.1	4,94	4,95	4,96	4,8	5,11	5,17	6,01	4,69	5,28	5,84	4,75	4,84	4,79	4,56	5,05	5,07	4,72	5,42	4,61	5,93	4,93	5,19	5,01	4,87
TC0700011813.hg.1	10,47	10,64	10,29	10,95	10,79	10,67	7,49	11,14	8,78	10,68	10,51	10,45	11,08	10,64	10,49	9,99	11,43	10,91	10,26	10,35	10,38	10,72	10,98	10,86
TC1100013121.hg.1	7,16	7,31	7,42	7,15	7,83	7,55	7,19	8,21	7,21	7,55	7,69	7,34	6,91	7,53	6,51	7,31	8,02	7,66	7,37	8,27	7,25	7,5	8	7,55
TC0X00010399.hg.1	5,99	6,57	6,18	5,75	6,15	6,51	8,53	7,7	6,96	6,74	7,19	6,27	6,89	6,29	6,1	6,04	9,59	6,47	5,82	6,56	6,63	9,73	6,11	10,69
TC0X00010409.hg.1	7,22	7,49	7,77	7,43	7,92	8,96	8,82	9,43	8,43	8,62	9,49	8,03	7,79	9,07	7,56	7,72	9	8,31	7,45	8,31	7,43	8,09	7,69	8,53
TC0X00007999.hg.1	9,44	9,99	9,57	9,29	10,17	10,44	9,35	11,11	9,52	9,5	10,49	9,43	9,82	10,45	8,98	9,22	10,54	10,06	8,9	10,37	9,34	9,39	8,99	10,21
TC0X00010382.hg.1	5,32	6,43	7,04	5,68	6,72	7,23	5,59	8,31	8,4	6,98	8,33	6,5	6,73	7,84	6,03	6,73	7,63	6,77	5,87	7,08	5,85	6,83	7,32	6,26
TC1600006995.hg.1	11,34	10,89	10,61	11,91	11,48	10,5	11,05	10,71	9,73	10,73	10,34	10,89	11,29	10,83	10,57	10,96	11,26	11,9	11,34	10,41	11,76	10,93	11,05	11,11
TC2000008493.hg.1	5,29	5,61	4,89	5,43	5,62	5,92	6,8	5,51	6,8	5,5	5,39	6,2	5,11	6	5,18	5,33	6,19	5,55	5,5	6,29	5,64	5,63	5,86	5,93
TC0300008856.hg.1	6,93	6,81	7,48	6,48	7,12	7,01	7,6	6,35	7,32	7,31	6,8	7,42	6,91	6,87	7,45	7,35	6,6	6,97	7,68	7,23	6,86	6,83	6,86	6,65
TC0X00008785.hg.1	13,53	12,28	15,25	13,71	14,4	11,04	10,53	12,09	13,97	10,29	10,24	10,74	11,49	10,5	11,23	14,24	13,72	13,19	13,14	13,6	14	15,19	14,87	13,27
TC1700006499.hg.1	5,04	5,09	5,55	4,63	5,25	5,37	6,13	5,03	5,86	5,99	5,05	5,94	5,89	5,24	5,26	5,07	5,78	5,48	5,48	5,43	5,77	5,39	5,56	5,19
TC0700008454.hg.1	12,34	12,41	13,06	11,94	11,96	12,43	13,92	12,29	14,93	12,05	12,55	12,75	12,34	11,99	13,33	12,97	12,08	12,39	12,11	13,09	12,69	12,36	12,97	12,17
TC0X00011314.hg.1	9,82	9,98	10,22	9,58	9,84	10,05	10,78	9,71	10,89	9,65	10,12	11,07	9,92	10,48	10,33	10,36	9,24	9,78	10,1	10,19	9,42	9,53	9,63	10,22
TC0800007828.hg.1	5,72	5,66	6,1	5,18	5,74	6,4	5,78	6,7	5,97	6,18	5,96	6,15	6,22	5,83	6,15	5,89	5,3	5,57	5,56	6,15	5,62	5,35	5,7	5,73
TC2000009789.hg.1	7,98	7,76	8,28	7,96	8	7,95	8,06	7,88	8,22	8,03	7,64	7,99	7,79	8,08	8,27	7,88	8,07	7,91	7,83	8,12	8,02	8,05	8,06	7,75
TC0300006483.hg.1	13,62	12,29	12,44	12,92	12,79	11,75	12,22	11,79	12,64	11,72	13,63	10,4	11,8	12,12	9,84	12,34	12,21	13,18	13,72	12,33	13,05	14,06	13,37	12,41
TC1200010182.hg.1	12,15	11,99	12,46	12,06	11,99	12,97	9,84	13,53	11,71	12,28	12,98	10,8	12,74	12,85	11,97	11,27	11,47	11,42	11,41	11,83	12,11	11,33	12,75	11,98
TC1900008345.hg.1	6,26	6,28	5,97	6,56	6,43	6,72	7,66	6,17	6,72	7,36	6,48	6,73	6,89	5,75	6,69	6,65	5,92	6,37	6,14	6,72	6,68	6,52	6,62	5,96
TC0500007876.hg.1	6,37	6,16	6,35	5,74	6,39	6,64	7,04	5,95	7,02	6,44	6,14	6,89	6,31	6,01	6,56	6,63	6,46	6,26	6,24	6,84	6,02	6,18	6,33	5,76
TC0500007875.hg.1	9,63	9,47	9,46	9,26	9,34	9,92	9,73	9,65	9,89	10,21	9,15	10,72	11,13	10,16	10,26	9,53	8,8	9,34	9,62	9,86	9,5	9,23	9,18	9,49
TC1000007703.hg.1	10,11	9,9	10,64	8,92	10,17	9,89	9,16	10,55	9,93	9,52	9,48	10,49	9,15	10,28	10,54	8,81	7,77	8,35	9,07	9,32	8,88	8,81	9,56	9,16
TC1200007262.hg.1	9,18	8,65	9,42	9,14	9,26	9,35	9,87	9,21	9,53	9,1	9,3	9,22	8,83	8,77	9,04	10,61	8,27	9,12	8,91	9,47	8,97	8,83	9,65	9,18
TC0900010808.hg.1	7,58	7,5	7,43	7,57	7,08	7,08	6,87	7,34	7,16	7,54	7,5	6,12	7,24	6,36	7,58	7,02	7,84	7,49	7,01	7,45	7,73	7,8	6,81	7,63
TC0900010809.hg.1	8,02	7,82	8,11	7,34	7,79	7,98	9,21	7,74	9,26	8,48	8,04	8,61	8,41	8,29	8,44	7,96	7,72	7,95	8,16	8,52	8,44	7,93	8,32	7,8
TC2200007906.hg.1	9,01	8,29	9,28	9,63	9,47	8,86	8,21	9,49	8,02	8	8,69	7,23	9,37	8,4	8,4	8,9	10,57	9,87	8,84	9,02	9,24	9,34	8,74	10,39
TC2200007544.hg.1	8,57	9,08	9,23	9,42	8,81	9,32	11,22	9,12	9,63	9,6	9,37	8,74	8,76	8,66	9,41	9,9	10,23	9,39	8,81	10,15	9,4	9,39	8,83	9,32
TC0200014160.hg.1	8,33	9,07	9,3	8,39	8,66	9,15	8,07	9,63	10,33	9,49	8,93	9,06	9,99	9,34	10,35	8,59	8,76	8,38	8,18	8,9	8,4	8,4	8,07	8,69
TC1200010703.hg.1	9,22	9,4	9,6	9,02	10,07	9,55	7,46	9,49	8,38	8,64	7,99	9,26	8,96	8,61	8,58	8,3	9,07	9,32	9,27	8,99	9,32	8,73	9,25	10,47
TC0800009853.hg.1	8,87	8,15	8,35	7,57	8,19	8,52	8,67	8,39	8,65	8,6	8,67	8,29	8,41	8,54	8,38	9,22	7,68	7,87	8,92	8,48	8,14	7,75	8,28	7,96
TC0800009854.hg.1	7,79	7,51	7,8	6,93	7,47	7,43	7,59	7,25	7,19	7,56	7,91	7,27	7,43	7,51	7,12	7,46	6,86	6,99	7,62	7,03	7,08	6,99	6,55	7,19
TC1100013088.hg.1	12,04	12,55	12,6	12,08	12,31	12,33	11,05	12,12	11,18	12,15	12,66	12,48	12,27	12,26	12,21	12,33	11,9	11,7	11,78	12,09	12,13	12,57	12,14	12,23
TC1100012119.hg.1	7,28	6,63	7,09	7,24	7,29	7,59	6,36	6,28	6,3	6,7	6,38	5,74	6,2	6,8	6,4	7,16	7,16	6,09	6,71	7,17	7,38	6,47	6,78	7,96
TC1100013087.hg.1	10,41	9,97	9,3	9,97	9,75	10,78	8,54	9,13	9	9,62	9,36	9,58	9,17	10,18	9,44	9,84	8,21	8,54	9,88	9,98	10	8,89	9,96	11,41
TC1700009043.hg.1	7,14	7,14	7,29	6,9	7,01	7,45	7,83	6,54	7,21	7,73	7,09	7,95	7,2	7,01	7,06	7,16	7,91	7,93	7,24	7,31	7,2	7,58	7,32	7,28
TC0200007184.hg.1	11,61	11,54	11,56	11,59	11,24	11,43	10,65	10,83	10,04	11,04	11,35	11,49	10,91	11,22	11,2	11,28	11,14	11,24	11,63	10,9	11,65	11,33	11,59	11,5
TC0200007188.hg.1	10,59	10,14	9,81	10,65	9,94	10,53	10,71	9,61	10,7	10,33	10,69	10,2	9,84	10,78	10,57	10,96	9,46	10,06	10,57	10,02	10,5	9,84	10,93	10,74
TC0200007194.hg.1	9,36	9	9,65	9,24	9,52	8,93	7,8	8,76	6,54	8,41	9,01	9,96	8,72	10,09	8,73	9,39	8	8,73	9,13	8,59	9,35	8,42	9,28	9,47
TC2000008052.hg.1	6,92	6,74	6,3	6,62	7,04	6,91	7,78	6,41	7,16	7,08	6,84	6,9	6,74	6,26	6,84	7,14	6,17	6,79	6,56	6,97	7,16	6,32	6,74	6,47
TC1900011339.hg.1	4,17	4,06	4,56	4,1	3,86	4,38	5,93	4,1	6,31	4,51	4,15	5,19	4,66	4,51	5,12	4,44	4,46	4,66	4,45	4,88	4,19	4,42	4,61	4,21
TC1300009993.hg.1	7,48	8,18	8,3	7,94	7,61	8,03	7,49	8,42	8,03	7,53	7,24	8,24	7,77	7,68	8,15	8,54	7,1	6,81	7,61	8,08	7,64	6,93	8,26	7,57
TC1300009992.hg.1	7,12	7,65	7,11	7,52	7,41	7,63	6,05	7,79	7,27	6,42	7,46	7,4	7,32	6,74	7,53	7,75	7,11	6,05	6,74	6,96	7,27	6,58	7,42	6,7
TC0100018556.hg.1	6,12	6,16	6,38	5,83	6,24	6,75	8	6,84	6,7	6,93	6,43	7	6,76	6,67	6,98	6,62	6,49	6	6,96	6,46	6,94	6,29	6,72	6,43
TC0700013178.hg.1	6,91	6,96	7,36	6,79	6,71	7	8,1	6,85	7,48	7,69	7,23	7,3	7,39	7,37	7,24	7,44	6,82	6,98	7,11	7,09	7,24	7,06	7,22	7,03
TC2000010009.hg.1	10,9	9,65	9,53	10,21	9,6	9,74	9,36	9,35	9,1	9,97	10	9,68	9,53	9,41	9,76	9,4	7,82	9,13	10,63	8,51	10,6	9,35	9,52	10,25
TC2000010010.hg.1	8,21	8,24	8,24	8,73	8,3	8,71	8,89	8,93	8,62	8,12	8,27	8,64	8,67	8,85	8,69	8,62	8,5	8,12	8,17	8,53	8,28	7,86	8,4	8,43
TC1100012583.hg.1	10,21	10,49	11,13	8,79	10,16	10,92	7,99	10,94	10,28	10,03	10,63	11,45	10,32	11,44	11,19	9,99	8,36	8,76	9,17	9,79	9,26	9,53	9,62	9,86
TC0800006746.hg.1	7,44	7,13	7,16	6,99	7,52	7,59	7,78	6,88	8	7,5	7,26	8,04	7,49	6,58	7,38	6,65	7,05	7,52	7,5	7,44	7,78	7,19	7,28	7,51
TC0800006748.hg.1	7,97	8,29	8,1	7,74	7,74	8,37	7,91	8,38	9,08	7,91	7,79	8,47	8,12	8,29	8,89	7,85	7,7	7,69	7,94	8,18	8,05	8,07	7,98	7,7
TC1500008328.hg.1	7,56	6,97	7,04	7,26	7,57	7,05	8,17	6,47	7,42	7,61	6,88	7,37	6,9	6,14	7,16	7,29	7,09	7,78	7,83	7,52	7,29	6,68	7,77	8,07
TC1700010274.hg.1	9,38	10,07	10,63	10,19	10,34	9,73	8,96	9,53	9,25	10,52	9,21	9,57	9,81	9,07	9,65	9,82	9,86	11,79	9,01	10,19	9,89	11,86	9,71	10,72
TC1000011515.hg.1	8,95	10,21	9,48	10,89	9,17	9,36	9,54	8,79	9,02	8,73	8,64	8,47	8,52	8,22	8,62	9,8	8,86	10,2	8,74	8,59	10,82	9,01	11,02	10,2
TC1000011516.hg.1	10,76	10,7	10,41	10,09	10,56	10,74	12,23	10	11,18	11,02	9,84	11,84	10,49	9,75	11,21	11,38	9,04	10,76	11,19	10,92	11,35	10,59	11,13	10,57
TC1200012640.hg.1	13,57	13,34	13,77	13,54	13,95	13,46	12,67	13,87	14,04	13,73	13,15	13,71	14,44	13,44	13,44	12,82	14,19	14,63	13,7	13,85	13,42	13,89	13,26	13,67
TC1200012642.hg.1	9,76	9,51	9,97	9,13	10,47	9,57	10,35	10,15	10,98	10,18	9,8	10,66	12,27	10,25	11,11	9,16	9,87	10,15	10,2	9,75	9,55	9,64	9,02	9,48
TC1000011606.hg.1	9,01	8,36	7,98	8,62	8,55	8,21	9,74	8,38	6,97	7,97	8,24	7,4	8,02	7,96	8,09	8,43	8,91	8,39	8,9	8,73	7,97	8,14	8,41	8,3
TC1900011767.hg.1	6,83	6,55	6,55	7,47	6,81	6,93	7,69	6,85	7,27	6,9	6,69	6,53	7,37	6,31	6,52	7,29	6,94	6,92	6,8	6,94	7,74	6,58	6,89	7,13
TC0400006699.hg.1	6,9	6,4	6,6	7,24	6,72	7,13	7,27	7,18	6,15	6,58	7,21	6,57	6,86	6,39	6,47	6,81	7,21	6,71	6,59	6,92	6,86	6,32	6,56	6,93
TC0600014238.hg.1	11,05	10,68	9,46	10,77	10,79	11,1	7,96	11,55	8,03	10,41	10,97	9,68	10,83	10,99	9,95	10,27	10,9	10,95	10,89	10,41	10,96	11,24	10,75	10,58
TC0600014235.hg.1	9,52	8,98	9,45	9,21	8,85	10,72	9,27	9,56	9,81	10,8	9,11	8,95	9,22	9,47	9,13	8,97	9,65	8,77	9,29	9,39	10,1	8,94	10,51	9,48
TC1500010736.hg.1	10,25	10,43	10,53	10,11	10,36	10,13	8,95	10,19	10,05	10,38	9,36	10,51	10,49	9,93	10,56	9,49	9,39	9,98	10,07	10,09	10,2	10,03	10,43	10,29
TC0700007352.hg.1	10,46	10,21	9,12	10,34	9,7	9,65	9,49	9,9	9,43	10,7	10,09	9,97	10,13	9,31	9,84	9,71	9,19	11,24	10,8	9,9	10,06	9,68	9,98	10,79
TC1900010708.hg.1	13,57	13,01	12,63	13,57	13,73	12,25	13,31	13,26	11,83	12,73	12,92	12,15	13,84	12,84	13,58	12,99	13,56	14,07	13,9	11,61	13,09	12,54	13,28	12,95
TC0100010546.hg.1	12,89	12,91	12,33	12,45	13,04	12,42	12,96	12,58	10,03	11,78	12,49	12,5	12,62	12,75	12,71	13,45	12,4	11,95	12,99	13,68	12,24	13,48	12,25	12,58
TC1500009082.hg.1	8,66	9,25	9,22	8,71	9,01	9,42	10,46	9,08	10,28	9,05	8,79	9,87	8,78	9,18	9,49	9,02	8,09	8,94	8,97	9,45	8,9	9,14	8,94	8,89
TC0800006975.hg.1	8,37	8,15	8,09	8,46	8,66	8,11	8,31	7,71	8,15	8,62	7,93	8,25	7,89	7,2	7,95	8,46	7,58	8,1	7,79	8,38	7,71	8,06	8,41	7,97
TC2000006642.hg.1	6,77	7,21	7,92	6,35	7,08	7,58	7,31	7,59	8,1	7,68	7,22	8,13	9,11	7,49	8,41	7,24	6,23	6,92	7,13	7,25	6,72	6,6	6,92	6,43
TC0400007938.hg.1	13,57	14,46	14,1	13,29	13,56	13,39	13,24	13,67	11,64	11,73	13,49	12,59	12,61	13,55	13,31	13,97	14,68	12,62	13,24	13,84	13,57	13,74	12,91	13,54
TC0400007962.hg.1	5,41	5,32	6,22	5,14	5,67	4,98	6,47	5,03	6,32	6,45	5,34	6,88	7,12	5,73	7,84	5,72	5,93	5,92	5,12	5,71	5,17	5,28	5,87	4,98
TC1400009214.hg.1	6,22	7,75	6,9	7,13	7,11	8,23	6,9	8,88	7,12	7,04	7,9	7,05	6,51	8,58	7,47	7,94	10,19	7,51	5,93	8,05	5,96	6,12	6,78	6,73
TC0600012113.hg.1	6,07	6,38	6,86	6,08	6,31	6,63	7,27	8,16	8,07	6,67	6,43	7,49	6,94	7,6	7,4	6,49	6,25	5,93	6,52	6,71	6,69	6,45	6,37	6,65
TC0600006873.hg.1	7,42	8,16	8,54	7,18	7,58	8,19	8,82	8,32	7,49	8,57	7,9	8,7	9,1	7,59	9	7,23	6,61	7,51	7,28	7,86	7,23	7,37	7,71	7,25
TC2000009579.hg.1	6,44	6,03	6,49	6,47	6,08	6,25	8,02	6,57	7,22	6,1	6,03	7,3	6,18	6,59	6,77	6,41	6,32	6,16	6,12	6,54	6,22	6,16	6,23	6,23
TC0100007909.hg.1	6,43	5,97	6,18	7,52	6,42	6,6	6,2	6,43	6,93	6,24	6,37	6,44	6,33	6,28	6,88	6,28	7,36	7,2	6,29	6,85	6,48	6,5	6,79	6,07
TC0100013804.hg.1	4,68	4,55	4,24	5,27	4,71	5,33	4,56	4,61	5,14	5,29	4,85	4,49	4,79	4,54	5,03	4,76	5,63	5,72	4,97	5,27	5,24	4,84	5,26	4,58
TC0200012946.hg.1	5	4,74	5,44	4,97	4,89	4,82	5,51	5,09	5,57	5,28	5,01	5,61	4,73	5,81	5,65	5,66	5	5,53	5,03	5,51	4,89	5,32	5,46	5,1
TC0X00007256.hg.1	4,86	5,12	5,22	5,41	5,02	4,87	6,69	5,4	6,23	5,23	5,1	5,92	5,31	5,13	5,74	5,32	5,03	5,08	5,02	5,45	4,66	5,09	4,93	5,08
TC0700007149.hg.1	7,11	7,13	8,11	6,76	7,07	7,15	9,83	6,81	9,36	9,73	7,62	8,72	8,26	7,77	7,86	7,47	6,82	7,27	7,13	7,89	7,2	7,19	7,53	7,1
TC1000008315.hg.1	12,24	12,14	11,17	11,73	11,37	11,97	11,83	12,19	9,33	11,4	12,21	12,07	11,93	11,9	12,84	11,42	11,78	11,43	12,06	11,29	11,37	9,58	11,65	12,05
TC0400008183.hg.1	11,25	14,04	12,2	13,08	10,86	9,39	10,39	9,35	10,84	11,52	9,75	9,47	8,86	10,02	9,7	12,22	14,44	14,84	11,78	14,52	12,81	11,15	11,27	10,55
TC0200010489.hg.1	14,04	13,39	13,88	13,22	13,35	13,4	11,56	13,53	10,86	13,31	13,56	12,4	13,82	13,49	13,63	13,17	13,26	13	14,18	12,97	13,33	13	13,01	13,2
TC1000007396.hg.1	10,24	10,01	9,35	10,38	9,83	10,21	8,8	10,19	8,49	9,69	10,12	9,61	10,03	9,84	9,79	10,21	9,85	10,3	10,13	9,83	10,1	10,05	9,87	10,55
TC2200009206.hg.1	10,12	11,01	10,1	10,3	10,1	10,14	11,03	10,23	9,37	10,69	10,55	10,59	9,4	10,6	10,17	10,38	10,28	10,52	9,55	9,49	10,62	9,97	9,98	11,14
TC0X00006676.hg.1	7,01	7,26	7,88	6,44	6,51	6,93	7,58	7,29	7,65	7,46	7,02	7,73	7,97	7,43	9,07	7,03	5,79	6	6,3	6,77	5,82	6,45	6,98	6,05
TC1500010261.hg.1	5,99	6,07	5,81	6,4	5,84	6,06	6,49	6,44	6,75	6,21	6,59	6,44	6,73	6,21	6,16	6,49	6,71	6,3	6,26	6,18	6,44	6,51	6,08	6,23
TC0900009606.hg.1	12,31	11,48	12,91	11,15	12,48	10,49	11,55	12,04	10,81	10,9	10,47	12,34	11,48	11,22	12,01	11,88	9,97	11,27	11,5	11,6	11,32	12,08	11,91	11,24
TC0500009490.hg.1	6,93	6,98	6,92	7,09	7,08	7,6	7,27	6,84	7,53	6,92	6,95	7,3	6,9	6,86	6,99	6,69	6,92	7,26	6,85	7,38	6,72	6,6	7,16	6,5
TC1500009623.hg.1	10,16	9,98	10,33	9,79	9,7	9,84	8,2	9,85	9,12	9,99	10,19	9,26	10,43	9,81	9,83	8,59	8,62	9,79	9,87	9,7	10,05	9,71	9,69	9,59
TC1000012329.hg.1	11,6	11,28	11,42	11,84	11,2	10,94	11,48	11,32	11,88	11,69	10,97	12,24	13,17	11,26	12,08	11,5	12,29	11,61	11,62	11,78	11,74	11,49	11,33	11,41
TC0800007080.hg.1	13,93	13,93	13,93	13,21	13,85	13,61	12,86	13,78	13,17	14,17	14,11	14,3	15,34	14,03	14,5	13,72	13,89	13,48	13,9	14,08	13,31	13,78	13,61	13,69
TC0100009936.hg.1	10,17	11,43	9,7	11,43	12,01	10,15	10,31	10,82	10,25	8,78	11,08	7,67	8,18	9,85	7,11	11,83	11,34	7,91	10,82	12,39	11,13	12,57	10,47	10,62
TC0300008355.hg.1	8,67	8,53	9,91	7,18	9,59	10,61	6,4	11,21	9,72	10,11	10,5	9,27	8,44	10	9,72	8,68	6,39	7,12	8,13	8,5	7,54	7,79	8,12	8,22
TC0500012879.hg.1	9,29	9,27	9,29	10,26	9,66	9,46	9,09	9,27	10,14	9,13	8,98	9,1	9,73	9,48	8,67	9,02	8,8	10,51	9,46	9,18	10,26	9,88	9,24	8,57
TC0400010085.hg.1	10,85	10,67	10,99	10,66	10,18	10,62	10,83	10,48	9,81	10,09	10,92	10,84	10,53	10,49	10,56	10,62	10,13	10,25	10,77	10,56	10,72	10,96	10,5	10,76
TC1800007392.hg.1	4,3	4,18	4,54	3,81	4,18	4,84	4,3	4,19	5,39	4,2	4,01	4,92	4,23	4,07	4,61	4,28	4,26	4,01	4,3	4,24	4,21	4,11	4,25	4,04
TC0200011413.hg.1	8,74	8,32	8,42	8,82	8,91	8,37	8,44	8,51	9,15	8,76	9,08	8,7	10,29	8,69	9,53	9,02	8,58	8,9	8,95	8,9	8,29	8,08	8,25	8,89
TC0100009881.hg.1	9,36	9,78	9,49	9,11	9,67	9,7	9,65	9,8	9,56	9,89	9,61	9,76	10,03	9,48	9,22	9,7	9,64	9,79	9,52	9,84	9,48	10	9,23	9,73
TC1600011513.hg.1	10,01	9,6	9,23	11,65	10,71	8,97	10,22	9,96	9,74	9,2	8,98	9,21	9,72	9,33	8,17	8,71	10,68	11,42	10,05	9,65	11,16	10,68	10,47	10,6
TC1600009956.hg.1	14,43	13,94	13,68	15,32	14,74	13,69	13,49	13,92	14,54	13,89	13,35	14,27	14,28	13,6	12,82	13,42	14,39	15,27	14,32	13,93	15,29	14,85	14,75	14,9
TC0200013095.hg.1	10,98	10,98	10,95	11,48	11,32	10,67	11,32	11,14	11,35	11,31	10,96	11,56	12,13	10,82	10,74	10,41	12,33	12,28	11,44	11,33	11,7	11,55	11,14	11,68
TC0200015352.hg.1	7,22	7,01	7,27	6,4	6,79	6,82	8,38	6,47	7,6	7,95	6,92	8,46	6,8	8,13	7,76	7,67	6,47	7	6,85	7,18	6,6	7,09	7,19	6,94
TC0800012202.hg.1	10,17	9,76	9,99	11,45	10,27	10,33	9,84	10,42	10,3	10,22	9,97	8,51	10,24	10,24	9,08	9,69	11,03	9,86	10,34	10,22	11,32	9,46	10,36	11,91
TC1300007483.hg.1	6,73	7,46	7,55	7,53	7,6	6,86	6,41	7,08	8,16	6,74	6,57	7,17	7,07	7,46	7,27	6,82	7,48	7,25	7,4	7,11	7,57	7,15	7,6	7,05
TC1200006874.hg.1	8,32	8,59	8,41	8,69	8,52	8,6	9,21	8,68	8,96	8,6	8,42	8,46	8,33	8,49	8,66	8,41	8,14	8,63	7,69	8,58	8,74	7,89	8,14	8,43
TC1700009677.hg.1	7,47	7,28	7,55	7,81	7,32	7,61	7,9	7,95	7,69	7,79	7,71	7,08	7,7	6,47	7,36	7,61	8,15	7,48	7,27	7,65	7,6	7,49	7,64	7,25
TC1000012495.hg.1	9,43	9,08	9,7	9,88	10,14	9,71	8,23	10,12	9,46	8,89	9,52	9,12	10,03	10,08	9,82	10,59	10,51	9,12	8,63	10,07	9,82	8,87	9,63	9,42
TC1000012497.hg.1	7,34	9,3	8,46	8,42	8,48	8,63	6,95	8,51	7,54	8,37	7,71	7,45	8,4	8,17	7,3	7,8	9,28	7,98	7,09	9,27	7,84	7,93	9,17	7,77
TC1900010045.hg.1	10,18	10,13	10,48	10,95	10,83	10,53	8,56	11,06	11,6	10,59	10,95	9,59	10,72	10,82	9,73	10,13	10,49	10,3	10,03	10,55	10,49	10,7	10,17	10,89
TC0100008622.hg.1	6,49	7,57	7,06	6,87	7,26	6,67	6,8	7,01	6,65	6,54	7,03	7,9	7,42	7,09	6,95	6,62	5,97	6,6	6,28	6,68	6,07	6,72	7,33	6,39
TC0700009232.hg.1	10,48	11,66	10,85	11,55	10,99	10,95	10,22	11,12	9,2	10,62	10,22	11,03	11,19	10,72	10,94	10,84	11,05	11,59	10,21	10,84	10,69	10,33	11,23	11,42
TC0700009233.hg.1	6,79	6,97	7,36	6,73	6,92	5,89	7,04	6,84	6,37	5,79	5,19	7,45	6,21	7,69	6,26	5,43	7,3	7,19	5,88	6,62	6,83	7	6,29	7,17
TC0600006659.hg.1	9,78	9,05	9,08	9,71	9,2	9,47	8,87	9,62	9,2	9,58	9,72	8,71	9,9	9,29	9,5	9,76	10,64	10,48	10,25	9,69	9,62	9,51	9,65	9,98
TC2000009917.hg.1	6,92	7,25	7,23	7,03	6,84	7,07	8,73	6,96	7,67	7,27	6,51	7,99	6,96	7,44	7,11	6,89	6,96	6,94	7,35	7,86	6,95	7,38	7,05	7,2
TC2000009918.hg.1	7,43	7,74	7,96	7,41	7,54	7,75	8,24	7,61	8,58	7,47	7,55	8,31	7,64	8,29	8,49	7,75	7,65	7,56	7,56	7,86	7,57	7,73	7,7	7,58
TC2000007149.hg.1	4,48	4,64	4,72	5,01	4,76	4,84	5,92	5,11	5,58	5,35	5,06	5,45	5,25	4,92	5,28	4,79	5,21	4,36	4,83	4,72	4,93	4,71	5,19	4,81
TC2000007145.hg.1	5,53	5,56	5,99	5,79	5,71	5,47	6,2	5,5	6,11	6,08	5,58	5,44	5,68	5,71	6,24	6,2	5,88	5,65	5,56	5,58	5,82	5,68	5,96	5,5
TC2000007148.hg.1	5,1	4,86	5,56	5,14	5,24	5,16	6,77	5,14	6,93	5,72	5,23	6,61	5,12	5,84	5,71	5,67	4,91	5,13	5,13	4,95	5,35	5,26	5,49	4,99
TC2000007150.hg.1	6,31	5,39	4,91	7,24	6,03	5,24	6,33	5,3	5,45	5,13	5,12	4,98	5,33	5,26	5,2	7,88	5,32	5,51	5,73	6	7,14	7,26	5,54	5,11
TC2000007138.hg.1	5,04	5,74	5,2	5,68	4,98	5,83	6	6,41	5,02	5,1	5,95	5,58	5,78	5,66	5,45	8,85	5,73	4,9	5,18	5,24	5,01	5,46	5,47	5,26
TC2000007141.hg.1	5,86	5,81	6,13	5,72	5,8	5,88	6,44	6,02	6,17	6,32	6,01	6,83	6,1	6,19	6,72	6,32	5,83	6,2	5,72	5,99	5,83	5,76	6	5,88
TC2000007142.hg.1	4,32	4,13	4,3	4,45	4,23	4,4	5,02	4,13	4,88	4,53	4,48	4,34	4,33	4,51	5,05	5	4,28	4,51	4,38	4,66	4,23	4,21	4,32	4,3
TC2000007139.hg.1	5,42	5,72	5,84	5,31	5,05	5,56	5,72	5,44	5,53	5,47	5,52	6,22	5,88	5,88	6,08	5,79	5,58	5,55	6,07	5,7	5,52	5,61	5,74	6,03
TC2200008515.hg.1	6,53	6	6,44	5,79	6,17	5,99	7,23	6,23	7,04	5,65	6,01	6,69	6,52	6,18	6,49	6,34	5,79	5,82	6,17	6,22	6,2	6,43	6,21	5,87
TC0100017368.hg.1	10,01	9,91	9,48	10,32	10,39	10,06	9,27	10,18	11,05	10,41	10,21	9,84	9,94	9,77	9,31	10,09	10,21	11,95	10,27	11,47	10,13	11,98	10	10,61
TC1700008709.hg.1	13,38	12,68	12,5	12,25	12,99	13,06	12,67	12,36	12,7	12,18	12,73	12,17	11,88	12,85	12,7	12,9	11,77	12,19	13,51	12,54	12,7	11,74	12,69	12,61
TC0Y00006807.hg.1	4,87	4,79	5,22	4,6	4,57	4,91	5,69	4,94	5,66	4,75	4,71	5,53	5,25	4,91	5,21	4,55	4,97	4,79	5,17	5	4,78	4,75	4,87	5,31
TC0Y00007255.hg.1	4,18	4,45	4,52	4,01	3,81	4,24	6	3,92	4,33	4,14	4,22	4,25	4,42	3,98	4,38	4,14	4,65	3,92	3,97	4,43	4,22	4,01	4,19	4
TC0Y00006775.hg.1	4,81	4,8	5,13	4,58	4,58	5,05	5,66	5,07	5,61	4,64	4,71	5,33	5,1	4,94	5,14	4,49	4,94	4,75	5,13	5,04	4,63	4,71	4,76	5,32
TC0700013629.hg.1	12,68	13,53	12,53	13,24	12,67	13,27	11,8	12,98	11,36	12,88	13,76	12,93	12,6	13,48	12,64	13,06	12,03	12,66	12,47	12,05	12,94	12,4	13,16	12,78
TC1200011946.hg.1	9,14	8,89	8,49	9,14	8,75	8,9	9,6	9,11	8,16	8,97	9,2	8,64	9,14	8,58	9,4	8,76	9,33	9,45	9,48	9,2	9,17	9,17	8,73	8,52
TC0700010062.hg.1	7,13	6,4	6,68	7,24	7,12	6,89	6,12	7,91	7,32	7,5	7,17	6,44	6,91	7,12	6,81	7,58	7,66	7,24	7,12	6,93	6,92	7,52	6,93	6,66
TC1700010763.hg.1	7,38	7,07	6,89	7,54	7,66	6,21	7,46	5,71	7,72	6,27	7,43	6,48	6,27	6,75	7,07	7,84	7,32	8,56	7,72	6,96	7,14	8,13	6,92	7,21
TC1300006802.hg.1	9,48	8,89	8,59	9,45	8,96	8,77	9,63	7,72	6,69	7,78	8,38	8,83	8,52	8,99	8,34	9,4	8,51	9,07	9,63	8,12	9,32	8,34	8,97	9,15
TC0X00011334.hg.1	10,03	10,07	8,59	10,42	9,8	9,51	7,67	9,55	7,76	8,96	9,38	8,75	9,49	9,41	9,49	8,92	10,05	9,68	9,98	9,89	9,76	9,34	9,82	9,83
TC2200009121.hg.1	8,78	8,75	9,28	8,95	9,07	8,64	9,39	8,88	9,14	8,36	9,14	8,96	8,93	9,15	8,91	8,93	9,27	9,04	8,59	8,64	8,6	9,13	8,79	9,11
TC0600007675.hg.1	11,91	12,44	12,14	11,76	12,1	12,08	11,66	12,21	11,79	11,63	12,44	11,13	11,91	12,4	11,1	12,21	12,7	11,8	12,05	12,34	11,85	11,58	11,77	11,97
TC0900011872.hg.1	9,23	9,71	9,32	9,82	9,64	9,68	8,62	10,11	8,67	9,51	10,08	8,86	9,63	9,4	9,16	9,69	9,86	9,72	9,24	9,62	9,6	9,43	9,33	9,71
TC1900009859.hg.1	10,52	11,02	10,11	11,44	10,78	10,95	10,32	11,82	10,44	11,59	11,29	10,57	10,64	10,66	10,5	11,23	10,76	11,04	10,48	10,77	11,47	10,93	10,97	11,52
TC1600010262.hg.1	11,61	11,28	11,64	11,08	11,73	11,21	10,88	11,73	10,49	11,94	12,08	12,13	11,97	11,14	11,69	11,63	12,37	11,4	11,75	11,32	11,17	12,89	11,82	11,49
TC0500012162.hg.1	11,88	12,25	11,84	12,41	12,02	12,18	12,03	12,02	10,21	12,08	11,96	11,73	11,34	11,91	11,29	11,89	11,94	12,76	12,07	12,76	12,35	12,12	12,47	11,45
TC0500009826.hg.1	6,91	6,08	6,29	5,63	5,76	6,08	7	4,99	5,98	6,7	6,57	6,11	5,35	5,78	6,4	6,35	5,54	6,36	6,66	6,33	6,06	6,56	6,3	5,6
TC0500013283.hg.1	11,67	10,97	11,24	10,47	10,43	10,8	11,87	10,52	9,01	10,92	11,2	10,21	10,52	10,67	11,31	11,5	10,25	10,79	11,39	10,63	10,38	10,58	10,5	10,79
TC0100009029.hg.1	9,6	9,88	9,89	9,29	9,35	9,88	10,53	9,84	10,12	10,62	10,02	10,88	10,61	9,7	10,25	10,01	9,73	10,08	9,86	10,09	9,89	10,32	10,07	9,81
TC0200016421.hg.1	13,61	13,83	13,81	13,91	14,02	13,74	13,42	13,28	12,42	13,77	13,7	13,8	13,48	13,7	13,26	13,54	13,46	13,85	13,47	13,36	14,04	13,39	13,43	13,71
TC1400010411.hg.1	9,05	8,33	9,3	8,75	8,74	9,05	9,38	8,94	9,72	9,11	9,14	7,81	8,67	7,89	8,6	9,74	9,61	9,51	9,14	9,02	8,88	9,52	8,33	8,91
TC0800010137.hg.1	6,77	6,2	6,4	7,14	6,43	6,66	6,98	6,94	7,03	7,41	6,64	6,88	6,64	6,06	7,41	6,2	7,13	6,57	6,52	6,11	7,23	6,9	6,4	6,73
TC0700013405.hg.1	9,04	8,79	9,59	9,52	8,87	9,19	8,62	9,33	9,33	8,9	8,7	9,37	9,84	8,72	10,13	9,31	9,87	9,3	9,17	9,68	9,17	9,29	9,28	9,01
TC1200009300.hg.1	10,6	9,83	9,52	10,6	10,5	10,25	8,76	9,95	9,3	10,5	10,25	8,31	10,07	9,45	9,31	10,92	12,02	11,11	11,51	10,52	10,92	10,82	10,53	10,6
TC1600011462.hg.1	9,13	8,81	9,03	8,3	8,19	8,85	9,56	8,54	9,23	9,38	8,5	9,63	8,43	8,49	9,34	9,03	8,14	8,53	9,59	8,55	8,99	9,26	9,14	8,72
TC0900011370.hg.1	5,26	5,34	5,95	4,7	4,79	5,82	5,83	6,52	5,43	5,39	6,76	5,15	5,23	6,76	5,22	4,77	5,09	4,89	4,9	5,19	4,96	4,61	4,74	5,53
TC0100010720.hg.1	4,7	4,72	5,39	4,87	5,08	5,21	5,92	4,47	4,65	5,16	5,2	4,81	4,93	4,76	5,7	8,43	7,59	5	4,95	5,37	4,89	4,82	5,36	5,05
TC0100016755.hg.1	4,95	5,02	5,44	4,75	4,72	4,8	6,62	5,78	5,25	5,31	7,32	5,73	5,59	6,17	5,23	5,22	5,05	5,36	4,75	4,79	4,54	5,26	5,6	4,72
TC1700011364.hg.1	7,81	7,67	7,98	6,87	7,04	7,68	8,54	6,14	7,74	7,22	6,07	7,64	6,84	6,91	7,69	7,57	7,47	8,27	7,97	7,6	7,28	7,15	7,2	8,73
TC0500007122.hg.1	12,84	12,53	12,06	12,8	12,47	12,41	13,36	12,29	11,75	12,14	12,45	12,07	12,17	12,3	12,06	12,02	12,37	12,94	12,73	12,35	12,54	12,5	12,39	12,84
TC0300006577.hg.1	9,23	9,42	9,31	10,17	10	9,24	9,21	10,15	8,73	8,92	9,52	8,33	10,1	9,04	9,27	9,26	9,76	10,01	9,4	9,77	9,48	10,09	9,38	8,92
TC1100011284.hg.1	9,17	9,07	8,75	9,15	9,3	9,19	9,81	9,62	8,82	9,4	8,72	8,57	8,54	8,64	8,79	8,48	9,57	9,31	9,38	9,63	8,91	9,14	9,19	9,13
TC1400006913.hg.1	8,76	8,73	8,09	8,31	8,75	8,25	8,18	8,52	8,48	8,01	8,58	8,48	8,82	8,81	8,29	8,55	8,26	7,69	8,65	8,53	8,03	7,95	8,25	8,61
TC1400006915.hg.1	8,4	8,55	8,7	8,16	7,79	8,49	9,43	8,06	9,01	9,01	8,24	8,18	7,56	8,49	7,98	8,43	7,16	7,47	8,43	8,63	8,27	8,07	8,23	8,49
TC0100011695.hg.1	13,29	13,34	12,77	12,46	13,5	12,85	12,13	12,92	9,1	12,85	12,13	12,75	12,12	13,14	12,82	13,14	12,53	13,66	13,2	13,98	12,3	12,76	13,03	13,14
TC0300006555.hg.1	7,6	7,62	7,65	8,27	8,18	7,83	7,44	8,15	8,12	7,14	8,05	7,21	7,85	8,02	7,13	7,99	8,13	7,91	7,46	7,89	7,67	7,98	7,61	7,52
TC0600007832.hg.1	9,46	9,35	9,9	9,38	9,57	9,92	9,55	10,1	10,05	10,07	9,89	9,09	9,09	9,79	9,62	10,65	10,26	9,5	9,7	10,25	9,66	9,49	10	9,74
TC0X00008532.hg.1	5,91	5,94	5,9	5,69	5,78	6,4	7,11	6,2	6,78	6,41	6,1	6,89	6,46	6,63	6,48	6,91	5,67	6,18	6,11	5,95	6,33	6,14	5,87	6,19
TC1900008902.hg.1	6,42	6,43	6,58	6,8	6,99	6,83	6,39	7	7,14	7,18	7,07	6,43	6,42	6,75	6,55	6,63	6,82	7,34	6,78	6,6	7,31	7,39	6,88	7,12
TC1100006516.hg.1	6,27	6,32	7	6,3	6,46	6,71	7,74	6,82	6,68	7,34	6,2	6,9	6,28	6,86	6,5	6,87	6,53	6,67	6,72	7,15	6,9	6,67	6,73	6,29
TC2100008165.hg.1	15,07	13,52	12,67	13,6	13,16	13,15	13,08	12,59	10,48	12,87	13,28	13,42	12,34	13,11	13,3	13,69	12,34	12,45	15,17	12,71	13,92	13,63	13,48	13,06
TC0X00010169.hg.1	10,41	10,49	9,62	10,25	10,35	10,21	10,84	10,34	8,32	10,09	10,64	10,15	9,33	10,47	10,46	10,97	9,61	10,37	10,32	10,12	10,44	9,84	10,2	10,85
TC1100013174.hg.1	9,93	10,27	9,09	10,36	10,02	10,29	9,21	10,41	10,91	9,9	10,34	8,8	9,85	9,71	8,97	10,52	11,87	10,52	10,61	10,56	9,99	10,04	10,85	10,12
TC0100013611.hg.1	9,52	9,23	8,22	9,36	8,9	9,49	9,7	9,4	7,96	9,11	9,33	9,12	8,86	9,01	8,28	8,97	9,11	9,77	9,78	9,35	9,25	8,99	9,26	9,25
TC1900006470.hg.1	14,08	13,56	13,24	13,32	13,45	12,69	13,47	13,15	13,26	13,12	13,48	11,09	14,07	12,93	13,31	13,41	15,72	14,05	14,73	13,97	13,3	13,5	14,32	13,41
TC0300007385.hg.1	7,53	7,46	7,49	7,7	7,96	7,35	7,59	7,39	7,85	7,78	7,55	8,12	7,57	7,62	7,8	8	7,6	7,64	7,67	7,82	7,54	7,56	7,65	7,65
TC0100008416.hg.1	6,59	6,51	6,54	6,25	6,33	6,76	7,15	6,06	7,04	7,24	6,71	6,88	6,54	5,93	7,12	6,57	6,42	6,59	6,9	6,9	6,71	6,64	6,62	6,32
TC1900011055.hg.1	4,41	4,4	5,06	4,26	4,2	4,43	5,61	4,36	5,94	4,56	4,11	4,74	4,48	4,64	4,82	4,39	4,85	4,46	4,34	4,58	4,53	4,75	4,68	4,42
TC0900008487.hg.1	7,6	8,66	8,02	8,7	8,14	8,41	9,44	8,86	7,91	8,45	8,98	7,79	7,95	7,9	8,4	9,3	8,67	8,63	7,94	8,79	8,54	8,6	8,77	8,61
TC0400012769.hg.1	9,44	8,68	9,88	8,35	9,85	9,27	10,06	10,06	9,98	9,14	9,29	10,3	10,67	9,67	10,91	9,24	9,37	8,68	9,28	9,24	8,6	8,9	8,95	8,62
TC1900009970.hg.1	8,11	8,82	8,09	11,16	9,81	8,44	8,2	9,33	8,7	9,51	7,74	7,77	9,22	6,81	7,18	8,91	8,46	11,63	9,64	9,35	11,16	10,62	10,33	8,75
TC1100012610.hg.1	5,61	6,01	6,16	5,98	6	5,7	6,38	5,87	6,05	5,78	6,27	5,91	6,06	5,97	5,85	5,67	6,24	5,95	5,55	5,71	5,8	5,98	5,99	5,99
TC1000008452.hg.1	9,08	9,56	9,56	9,05	9,15	9,57	8,19	8,99	8,31	9,47	9,23	9,03	9,15	9,13	9,46	9,65	8,5	9	9,42	9,83	8,96	8,76	9,84	9,67
TC1500010256.hg.1	10,95	10,71	11,08	10,97	10,85	10,35	10,97	10,38	10,01	10,45	10,75	10,31	10,87	10,25	10,54	11,1	10,7	10,84	10,95	10,63	10,99	11,02	10,45	10,55
TC1900009198.hg.1	9,17	9,77	9,57	9,83	9,67	9,37	9,6	10,07	9,28	9,87	10,41	9,07	10,41	9,21	8,97	10,37	9,76	10,01	9,15	9,26	9,63	9,91	9,16	9,46
TC2000006721.hg.1	10,83	10,55	10,72	10,01	10,16	11,32	9,84	10,88	8,97	10,92	11,23	9,62	10,27	11,01	10,2	11,21	10,17	9,86	10,49	10,6	10,02	9,88	9,91	11,29
TC1400008476.hg.1	7,47	7,49	8,17	7,6	7,34	7,74	7,94	7,74	8,24	8,58	8,09	7,81	8,57	7,51	8,38	8,06	8,01	8,55	7,81	7,93	7,67	8,15	7,67	7,65
TC1400010022.hg.1	9,45	10,07	9,6	9,53	9,76	9,7	7,01	9,76	9,24	9,45	9,77	9,08	9,54	9,92	9,62	9,95	9,03	9,15	9,64	10,04	8,98	9,65	9,23	9,73
TC0100009032.hg.1	6,77	7,21	6,89	7,37	7,34	7,84	8,09	7,56	7,79	7,72	7,58	7,13	7,7	6,87	7,09	7,75	7,33	7,75	7,36	7,63	7,8	7,45	7,73	7,26
TC0600011714.hg.1	10,5	10,54	8,95	9,53	9,81	9,27	11,96	9,72	7,03	8,83	9,59	8,82	8,07	9,63	9,05	9,76	9,33	9,22	10	9,28	9,57	8,86	9,29	9,86
TC0600011723.hg.1	4,53	4,87	3,47	5,4	5,16	4,54	6,64	4,37	8,69	5,37	4,75	4,39	3,81	6,08	4,7	3,87	5,07	4,13	4,46	5,24	5,36	5,24	4,27	4
TC1100010156.hg.1	9,72	9,33	10,29	9,36	9,98	9,44	10,54	10,22	10,79	10,09	9,51	10,04	9,78	10,01	9,63	9,26	9,61	9,85	9,51	9,8	9,46	10,21	9,14	9,67
TC1200008743.hg.1	6,8	6,73	6,87	6,39	6,98	6,56	7,05	6,74	6,94	7,22	6,62	7,15	6,35	6,77	6,88	6,47	6,75	6,52	6,7	6,79	6,54	6,82	6,73	6,48
TC1000009145.hg.1	5,15	4,92	5,91	5,19	5,15	5,18	6,19	5,25	6,2	6,44	5,09	6,47	5,04	5,61	5,66	5,15	5,29	5,11	5,44	5,19	5,02	5,45	5,3	5,33
TC1700011687.hg.1	4,56	4,71	4,45	4,45	4,59	5,01	4,73	4,63	4,68	4,59	4,98	5,04	4,51	4,35	4,76	4,79	4,63	5,14	4,66	4,78	4,75	4,91	4,53	4,71
TC1100010907.hg.1	5,36	5,05	5,48	5,46	5,37	5,59	5,64	4,97	5,05	5,53	5,26	5,36	5,13	5,14	4,86	6,23	5,03	5,62	5,63	5,51	5,2	5,36	5,87	5,2
TC0100008106.hg.1	6,92	6,37	7,21	6,05	6,34	6,36	6,38	6,36	6,93	6,51	6,72	6,35	6,65	5,91	7,07	7,38	6,37	6,25	6,4	6,57	6,62	6,66	6,67	6,39
TC0400011027.hg.1	6,88	7,1	6,7	6,65	6,44	6,54	7,34	6,77	6,6	7,32	6,97	6,79	7,02	7,22	7,15	6,46	6,81	6,88	6,85	6,75	7,02	6,79	6,86	6,76
TC0300006719.hg.1	10,86	11,71	10,3	11,45	11,09	10,53	11,97	11,68	8,41	11,1	11,52	10	12,07	10,83	12,03	10,02	11,43	11,77	11,11	11,75	11,08	11,52	10,59	9,97
TC0500007772.hg.1	10,81	10,88	10,96	10,61	11,29	11,19	10	11,32	10,92	10,56	11,4	10,77	10,85	11,21	10,58	10,76	11,84	11,59	10,66	11,5	10,09	11,47	10,91	10,38
TC0100008306.hg.1	12,69	12,51	12,59	12,63	12,5	12,49	12,24	12,6	12,39	12,35	12,42	13,03	12,63	12,82	12,53	12,25	12,55	12,66	12,9	12,45	12,65	12,91	12,46	12,69
TC1200011506.hg.1	9,04	9,35	9,47	8,95	8,78	8,89	10,02	8,71	9,83	9,18	8,79	10,15	8,89	9,49	9,55	9,32	8,46	8,95	9,3	9,48	9,02	9,05	9,46	9,59
TC0100011253.hg.1	10,97	10,1	11,62	9,93	12,08	9,98	9,82	10,48	12,85	10,6	13,33	10,45	12,1	10,46	10,25	10,36	8,89	12,32	10,79	9,28	9,77	12,03	9,48	10,53
TC2100007663.hg.1	9,68	9,66	9,61	9,38	9,38	9,78	7,77	9,28	9,72	9,13	9,49	9,28	10,43	9,85	10,18	8,39	10,4	8,63	9,71	9,34	9,19	8,32	9,42	9,31
TC1100012291.hg.1	4,26	4,86	5,31	3,98	4,71	4,18	4,19	4,61	7,33	4,92	4,29	6,77	4,66	6,84	5,45	4,36	4,79	4,48	4,45	5,32	3,98	6,03	5,64	4,19
TC0X00010356.hg.1	7,18	6,74	6,9	7,52	7,55	6,85	8,13	6,91	7,84	6,6	6,11	6,86	6,96	6,32	6,62	6,48	6,83	6,84	6,51	6,59	6,81	6,56	7,3	7,2
TC0300011997.hg.1	6,98	6,31	6,06	5,91	6,2	7,75	7,24	5,92	6,94	6,21	5,64	7,53	5,46	6,72	6,26	5,27	5,99	5,63	6,18	5,93	6,52	5,28	6,93	7,79
TC0600007309.hg.1	5,85	5,7	6,35	5,9	6,06	6,29	7,27	7,04	6,96	6,62	6,19	7,32	6,13	6,6	6,47	5,92	6,26	5,81	6,12	6,27	6	6,26	6,08	6,25
TC0600007307.hg.1	9,07	9,08	9,48	8,99	8,94	9,33	8,27	9,28	8,97	8,49	8,99	8,12	8,49	8,95	8,52	9,02	9,02	9,31	8,95	8,99	9,21	9,35	8,74	9,13
TC0600007302.hg.1	10,07	10,61	10,63	9,76	9,53	10,35	9,65	9,72	8,45	9,76	9,55	9,69	9,03	9,44	9,23	9,64	9,86	9,93	9,73	9,52	10,04	9,29	10,66	10,17
TC0600007305.hg.1	8,19	8,42	8,24	8,24	8,13	8,31	8,42	8,2	7,83	8,33	7,78	8,01	8,31	8,06	8,53	8,08	7,8	8,35	8,29	8,11	8,3	8,01	8,24	7,93
TC0600007303.hg.1	11,15	11,14	11,31	11,1	11,09	11,83	10,81	11,7	10,61	10,75	10,65	11,21	10,62	11,07	10,94	10,81	10,34	10,68	11,19	11,37	11,19	10,33	11,03	11,89
TC0600007301.hg.1	13,41	13,19	14,6	13,32	13,62	14,28	11,31	14,45	13,49	13,88	13,47	13,58	13,38	13,1	13,69	13,48	12,86	13,15	13,4	14,16	13,36	13,47	13,73	14,24
TC0600007306.hg.1	11,14	10,94	11,51	10,63	11,22	11,79	11,48	11,94	11,66	11,05	11,08	11,57	11,04	10,65	10,62	10,98	10,58	11,12	10,64	11,51	11,44	10,97	11,1	11,57
TC0600011489.hg.1	6	6,1	7,13	5,93	6,01	6,35	7	6,3	7,1	7,15	6,55	6,85	6,36	6,01	7,18	6,68	6,12	6,23	6,49	6,29	6,25	6,71	6,39	6,45
TC0500009749.hg.1	6,37	5,82	6,1	5,76	5,84	5,87	7,45	5,42	6,88	6,95	5,97	7,24	6,36	6,16	6,98	6,14	5,94	6,2	6,34	6,35	5,86	6,24	6,42	5,94
TC0500009743.hg.1	8,57	8,13	8,26	8,13	7,96	8,07	8,81	7,97	8,55	8,11	8,53	9,11	8,65	8,09	8,92	8,81	7,98	8,37	8,1	8,09	8,43	8,32	8,72	7,76
TC0500009751.hg.1	10,57	10,44	10,79	9,81	9,93	10,97	11,1	10,33	11,07	11,84	10,17	11,43	11,23	9,77	11,3	10,59	10,06	10,83	10,57	10,73	11,28	10,96	11,02	10,26
TC0100017625.hg.1	6,62	6,73	6,55	5,97	6,36	6,58	6,7	6,03	6,58	6,86	6,48	7,12	6,3	6,49	7,07	6,48	5,86	6,29	6,81	6,81	6,49	6,83	6,38	6,53
TC1000008684.hg.1	11,45	11,88	11,25	11,74	12,46	11,34	11,56	11,28	10,12	11,96	12,12	10,37	10,77	10,44	10,74	11,26	11,68	12,43	11,46	11,71	11,61	12,43	11,95	11,49
TC0200013878.hg.1	8,21	7,96	7,53	8,16	8,07	7,29	8,83	6,8	7,55	6,99	6,78	7,76	6,92	6,84	7,19	6,83	8,89	9,53	8,57	7,81	7,9	8,17	8,13	9,12
TC1500010715.hg.1	8,18	7,22	7,43	7,63	7,39	7,19	8,05	6,77	8,08	7,63	7,66	8,19	7,37	7,15	7,79	8,05	8,59	8,72	8,39	7,74	7,69	8,09	7,93	8,05
TC1000009172.hg.1	12,8	12,36	12,07	12,81	12,67	12,25	10,89	12,09	10,51	12,62	12,24	10,92	11,95	12,09	11,71	12,67	13,13	13,03	12,78	13,13	12,6	12,79	12,68	12,68
TC1100012418.hg.1	8,53	8,88	8,15	9,11	8,31	8,65	7,41	8,73	7,31	8,49	8,39	7,91	8,3	8,75	8,37	8,81	8,8	7,9	8,55	8,6	8,55	8,71	8,42	8,8
TC0700008494.hg.1	10,64	10,8	10,67	10,93	10,5	10,53	10,12	11,04	10,42	10,13	10,59	10,29	11,22	10,23	9,91	10,33	11,17	11,27	10,68	10,79	10,36	11,07	10,54	10,91
TC0700008495.hg.1	5,31	5,88	6,49	5,89	6,39	5,81	6,39	6	6,92	5,7	6,06	6,86	5,36	6,83	6,49	5,9	6,1	6,28	5,25	5,79	5,4	5,83	5,43	5,82
TC1000010507.hg.1	9,88	9,85	9,71	10,04	9,57	9,91	10,83	9,42	10,99	10,25	9,67	11,14	9,82	9,48	10,16	9,9	9,19	9,83	9,98	10,01	10,51	10,18	10,71	10,27
TC0600012708.hg.1	6,86	7,14	7,71	6,63	6,65	7,22	7,43	8,1	7,89	7,5	7,97	7,68	8,4	7,34	8,48	6,15	6,26	7,4	6,66	6,77	6,79	6,69	6,97	6,88
TC0600008957.hg.1	4,52	4,3	4,18	4,54	4,02	4,5	4,91	4,51	5,74	4,06	4,14	4,79	4,38	5,25	4,36	3,8	3,86	4,21	4,64	4,64	4,16	3,86	4,22	4,36
TC0600008027.hg.1	9,01	8,74	8,73	8,77	8,65	9,16	8,83	9,19	8,58	9,1	8,7	9,3	8,74	8,54	8,85	8,73	9,05	9,22	8,74	8,85	8,88	9,08	8,86	9,09
TC1700011250.hg.1	7,87	8,06	7,6	7,43	7,29	8,2	8,25	7,67	8,71	7,83	8,25	8,53	8,29	8,06	7,99	8,07	7,74	7,73	8,19	7,6	7,95	8,23	7,94	7,94
TC0200016591.hg.1	12,71	13,03	11,5	12,6	12,96	11,37	9,85	12,09	10,19	12,12	12,53	10,72	12,24	11,34	12,12	11,51	13,62	12,77	12,81	11,95	12,01	12,83	12,83	12,82
TC0700006781.hg.1	10,4	9,24	9,29	10,25	10,21	9,05	9,17	9,31	8,94	8,71	9,65	8,28	8,54	9,23	8,11	10	9,98	9,84	10,03	9,96	9,29	10,42	9,49	11,19
TC0200012925.hg.1	9,91	10,33	9,47	10,76	10,94	10,09	9,59	10,46	10,37	10,31	10,31	10,42	10,63	10,18	9,91	9,65	10,15	10,14	9,98	9,89	10,61	10,08	10,28	10,27
TC0700006662.hg.1	7,23	7,44	8,39	7,17	7,67	7,41	7,76	7,59	9,17	8,02	7,84	7,84	7,73	7,33	7,74	7,58	6,88	8,1	7,24	8,67	7,02	8,1	8,19	8,15
TC0X00010678.hg.1	6,92	7,23	6,49	7,81	6,76	7,21	7,95	7,18	7,74	7,43	7,21	7,35	7,21	7,15	7,01	7,38	7,84	7,02	6,98	6,99	7,52	7,21	7,34	7,8
TC0200012412.hg.1	6,01	5,69	5,79	5,08	6,3	5,29	5,64	5,36	5,71	5,03	5,74	5,66	5,6	6,45	4,65	5,39	4,54	6,19	5,83	5,83	4,92	5,45	5,6	5,09
TC0100010887.hg.1	12,73	14,08	13,02	13,84	14,35	13,41	13,06	14,42	11,65	14,04	14,4	13,54	13,24	13,67	12,89	14,57	13,96	14,26	12,57	14,13	13,71	15,41	13,7	12,59
TC0100010924.hg.1	11,09	11,48	11,07	10,84	11,19	10,71	12,17	10,49	9,4	10,4	10,68	10,53	10,6	10,75	10,4	11,06	11,18	10,65	11,23	11,81	10,53	11,64	10,95	10,97
TC0100017586.hg.1	9,69	9,28	9,54	9,56	9,78	9,99	10,12	9,87	9,29	10,31	9,37	9,64	9,37	9,38	9,69	10,03	10,42	9,76	10	10,4	10,34	10,24	9,61	9,89
TC0100015902.hg.1	13	13,35	13,38	13,28	13,7	12,75	11,68	13,16	12,23	13,2	12,81	12,06	13,64	12,98	12,97	13,23	14,06	14,42	12,97	14,19	12,84	13,67	12,8	13,57
TC0100018221.hg.1	8,23	8,17	7,07	8,13	8,17	8,01	6,55	8,67	6,9	7,16	7,97	6,98	8,75	7,44	8,36	7,69	7,84	7,94	8,05	7,52	8,08	7,61	7,46	8,13
TC0100014774.hg.1	8,82	9,07	7,18	8,69	8,39	8,49	6,35	8,17	6,42	7,63	8,37	8,03	7,88	8,19	7,95	7,31	7,96	8,07	8,59	7,62	8,55	8,12	8,07	8,48
TC0100011091.hg.1	8,31	8,98	8,72	8,81	8,28	8,78	10,04	8,57	9,28	8,29	7,98	9,33	9,15	9,13	9,1	8,08	9,18	10,11	8,51	9,46	8,66	8,32	8,9	7,89
TC0100009899.hg.1	8,61	8,3	8,91	8	8,97	8,31	7,31	8,75	6,88	7,67	7,25	8,4	8,95	7,65	7,16	7,24	8,93	7,79	8,22	8,52	7,91	7,97	8,12	8,66
TC0100009937.hg.1	8,5	8,99	8,67	8,64	9,2	8,64	8,68	8,56	8,83	8,81	9,01	8,75	9,51	8,35	9,59	10,28	9,7	9,24	8,43	9,89	8,39	9,4	9,05	7,89
TC0100018511.hg.1	5,16	5,26	5,32	4,62	4,85	5,5	6,3	5,27	6,83	5,77	5,23	5,7	5,35	5,35	5,98	5,39	5,43	5,21	5,42	5,7	5,93	5,45	5,44	5,18
TC0100018512.hg.1	6,08	6,19	6,38	6,29	5,8	6,2	7,55	6	7,61	6,26	6,53	7,03	6,24	6,75	6,75	6,9	6,4	6,41	6,56	5,85	6,74	6,48	6,25	6,61
TC0100007017.hg.1	7,17	6,76	7,06	7,81	6,64	6,61	7,08	7,38	7,24	7,63	7,12	6,66	6,91	7,76	7,15	6,98	6,58	7	7,51	7,29	7,79	7,09	7,64	6,95
TC0100010003.hg.1	6,98	7,09	7	6,92	6,9	6,87	8,16	6,69	7,19	7,53	6,98	7,95	7,59	7,02	7,69	7,33	7,18	6,98	7,28	7,04	7,35	7,14	7,31	7,18
TC0100017171.hg.1	7,09	6,32	6,77	6,85	7,4	6,99	6,4	6,69	5,92	7,35	6,86	6,76	6,3	6,51	6,77	6,61	6,99	8,34	7,13	6,56	6,38	7,34	6,16	6,81
TC0100014368.hg.1	5,63	5,32	6,16	5,24	5,53	6	6,74	5,22	6,37	5,69	5,62	6,22	5,47	6,36	6,07	5,78	5,51	5,48	5,73	5,47	6,1	5,5	5,89	5,32
TC0100007739.hg.1	6,38	6,6	6,61	6,9	6,7	6,61	7,29	6,33	7,57	7,22	6,66	7,31	6,66	6,52	7,17	7,06	6,69	6,72	6,83	6,45	6,65	6,87	6,53	6,78
TC0100011797.hg.1	10	9,46	9,84	9,36	10,27	10,1	9,96	10,19	9,85	11,34	9,91	10,27	9,52	9,91	10,3	10,06	9,17	9,75	10,23	9,28	10,4	11,03	9,64	9,42
TC0100012219.hg.1	6,16	6,08	6,45	6,67	7,04	6,14	7,25	6,72	7,42	7,33	6,21	7,28	6,34	6,97	7,42	7,31	6,56	5,95	6,24	7,32	6,57	6,45	6,5	6,18
TC0100012221.hg.1	8,74	8,54	8,56	8,45	9,2	8,79	9,33	8,42	9,33	8,75	8,66	9,79	8,49	9,11	8,43	8,9	8,2	8,34	8,89	8,93	8,76	9,35	8,61	8,49
TC0100010621.hg.1	5,8	5,65	6,95	5,87	6,38	5,92	6,3	5,99	8	5,89	5,41	7,05	5,65	6,32	6,73	5,83	5,77	5,62	6,23	6,23	5,42	5,83	6,64	5,77
TC0100011153.hg.1	6,56	6,79	6,4	6,69	6,63	6,6	6,82	6,69	6,81	6,19	6,83	6,31	6,38	6,74	6,83	6,97	6,54	6,77	6,39	7,01	6,52	7,01	6,62	7,09
TC0100013751.hg.1	7,81	7,23	7,03	7,63	7,63	7,93	6,93	7,75	7,05	8,28	8,11	7,77	7,37	7,1	7,42	7,67	8	7,98	7,57	7,91	7,43	8,15	7,8	7,71
TC0100016205.hg.1	8,46	8,3	8,28	8,03	8,13	8,2	9,15	8,43	9	8,04	8,26	8,92	8,38	8,87	8,41	10,36	7,97	7,87	8,57	9,04	8,39	8,45	7,77	8,08
TC0100010553.hg.1	9,13	8,86	9,57	8,39	9,31	7,81	7,15	8,78	8,79	8,43	8,38	9,15	9	8,67	8,65	9,39	8,57	9,65	9,34	9,31	8,48	10,04	9,32	9,74
TC0100011663.hg.1	7,31	7,7	7,2	7,8	7,49	7,83	6,93	8,04	8,06	8,55	7,63	7,4	8,28	7,85	8,21	6,82	8,33	7,87	7,47	8,15	7,56	7,56	6,81	7,57
TC0100017116.hg.1	6,54	5,9	6,31	7,12	6,48	7,89	6,96	7,99	6,72	7,59	6,68	6,3	6,06	7,61	6,15	8,86	7,05	9,44	7	9,39	7,23	6,22	7,29	7,12
TC0100007846.hg.1	8,08	8,25	7,77	8,13	7,81	7,93	8,42	7,72	8,23	8,23	8,03	7,99	8,15	7,65	8,11	7,83	8,99	8,03	7,86	7,72	8,39	8,09	8,37	8,06
TC0100014226.hg.1	13,78	13,93	14,04	13,67	13,82	14,3	11,49	14,08	13,51	14,4	13,72	14,59	14,7	14,18	14,33	12,63	14,19	14,12	13,88	13,77	13,93	13,86	13,93	13,44
TC0100012864.hg.1	6,6	6,44	6,21	6,14	6,25	6,4	7,82	6,51	6,65	6,1	6,7	7,22	6,72	6,6	6,52	6,7	6,48	6,28	6,21	6,22	6,43	6,17	6,17	6,43
TC0100017722.hg.1	8,94	8,16	8,89	8,84	9,12	8,53	8,37	8,46	6,52	9,48	8,56	9,13	8,79	7,28	8,87	8,65	9,56	9,19	8,68	9,07	8,34	9,7	7,92	8,76
TC0100009553.hg.1	4,64	4,33	4,17	4,15	4,51	4,61	4,98	4,13	5,23	4,44	4,26	5,37	4,79	4,1	4,73	4,55	4,39	4,57	4,62	4,51	4,76	4,23	4,93	4,3
TC0100014507.hg.1	5,39	4,79	5,33	5,51	5,02	5,63	6,2	5,02	6,48	5,52	4,94	5,95	5,59	5,46	5,63	4,98	5,05	5,32	5,46	5,67	5,24	5,08	5,14	5,48
TC0100017597.hg.1	5,48	5,5	5,57	5,3	5,54	5,71	5,23	5,62	6,02	5,66	5,82	5,41	5,58	5,86	6,04	5,23	5,34	5,41	5,7	5,78	5,48	5,39	5,46	5,38
TC0100009038.hg.1	4,63	5,29	4,98	4,94	4,55	5,05	6,01	4,75	6,22	5,4	5,39	4,5	4,85	5,2	6,37	4,23	4,92	5,05	4,07	5,57	4,56	4,81	5,49	4,51
TC0100006905.hg.1	4,3	4,42	4,37	4,18	4,18	4,65	5,18	4,19	4,63	4,99	3,93	4,58	4,35	4,52	4,97	4,34	4,36	4,14	4,37	4,64	4,51	4,24	4,29	4,06
TC0100006906.hg.1	4,49	4,13	4,35	4,29	4,32	5,05	4,74	4,25	4,91	4,79	4,51	5,2	4,55	4,97	4,07	4,92	4,31	4,99	4,45	4,7	4,34	4,66	4,61	4,21
TC0100012442.hg.1	8,34	8,11	8,28	7,93	8,21	8,22	8,03	7,96	8,14	8,45	8,22	8,61	8,06	7,77	8,7	8,53	8,31	7,66	8,45	8,25	7,92	8,26	8,54	8,64
TC0100009417.hg.1	9,17	9,74	11,17	9,39	10,27	9,52	10,05	9,16	10,85	8,98	9,46	10,57	10,39	9,12	9,23	9	9,51	9,64	8,76	9,71	9,23	9,23	8,85	10,27
TC0100006866.hg.1	6,55	6,56	5,96	6,65	6,26	6,67	6,36	5,94	6,59	7,03	6,32	7	6,38	6,2	7,19	6,3	5,98	6,67	6,52	6,56	6,57	6,29	6,61	6,3
TC0100014321.hg.1	8,34	7,45	6,94	10,72	8,24	8,56	7,27	7,24	7,57	8,95	7,78	7,96	7,85	9,13	8,02	10,14	7,67	9,36	8,92	7,9	10,65	8,61	7,98	6,45
TC0100012604.hg.1	7,63	7,95	7,63	8,41	7,6	7,73	8,33	8,09	7,86	7,76	7,66	7,77	7,82	7,47	7,93	7,79	7,81	7,71	7,75	7,76	8,22	7,63	7,78	8,07
TC0100008266.hg.1	6,3	5,29	6,25	5,59	5,11	6,42	5,14	5,99	6,15	6,39	6,16	6,92	7,45	5,95	5,92	6,2	5,42	5,32	5,8	5,36	5,64	5,75	6,18	5,73
TC0100011361.hg.1	7,84	7,19	7,4	6,78	6,93	7,21	7,91	6,68	7,77	6,97	6,6	7,36	6,36	6,69	7,52	7,34	6	6,56	7,1	7,37	7,31	6,86	7,87	7,19
TC0100015901.hg.1	6,26	5,73	6,01	6,33	5,91	5,98	6,25	6,2	6,12	6,73	5,68	6,25	6,08	6,04	6,84	6,81	6,01	6,36	6,35	6,33	6,48	6	6,27	5,41
TC0100015186.hg.1	6,52	6,46	5,94	6,55	5,76	6,67	6,94	6,01	6,23	6,69	5,99	6,92	6,01	6,44	6,94	6,14	6,44	6,51	6,68	6,55	6,21	6,31	6,58	6,24
TC0100012991.hg.1	5,94	6,08	5,76	5,5	5,43	5,9	6,26	5,19	5,31	5,6	5,41	5,53	4,99	5,5	5,52	5,77	5,32	5,43	5,53	5,2	5,95	5,62	5,96	5,63
TC0100017708.hg.1	7,74	7,53	7,89	8,3	8,04	7,79	9,29	8,51	10,07	7,85	7,89	8,48	8,42	8,63	8,61	8,26	7,96	7,92	7,65	8,3	8	8,43	7,93	7,69
TC0100018513.hg.1	7,48	7,55	7,34	7,43	7,64	7,77	7,42	7,52	7,47	8,35	7,95	7,67	7,36	7,66	7,9	7,8	6,84	7,43	7,21	7,6	7,19	7,57	7,49	7,18
TC0100013920.hg.1	10,02	9,24	8,78	10,6	10,01	10,07	9,42	9,84	9,05	9,77	9,59	9,48	8,96	8,89	8,66	9,83	10,08	10,82	10,53	9,89	10,28	9,95	9,93	10,16
TC0100013699.hg.1	8,5	8,23	8,22	7,88	7,85	8,01	8,69	7,68	8,4	8,72	8,28	9,04	8,45	7,68	8,68	8,5	7,18	8,29	8,24	8,46	8,47	8,26	8,19	8,08
TC0100018322.hg.1	7,23	7,08	7,07	7,25	6,81	7,7	6,95	7,11	7,06	7,41	6,77	6,98	6,96	6,85	7,01	8,33	7,3	6,92	7,25	7,81	7,62	7,72	7,24	7,25
TC0100018312.hg.1	8,06	8,07	7,47	8,89	8,04	8,38	7,72	7,72	9,06	8,23	7,67	8,11	7,71	8,34	7,79	8,62	8,14	7,49	8,63	8,24	8,85	8,93	7,79	7,5
TC0100008100.hg.1	7,32	6,75	7,2	6,48	6,92	6,82	7,14	7,12	7,26	7,74	7,53	7,62	7,39	6,8	7,58	7,42	6,58	6,88	7,05	7,58	6,96	8,16	6,91	6,83
TC0100018090.hg.1	5,15	5,16	5,27	5,28	4,99	5,61	5,56	5,2	5,36	5,14	5,3	5,38	5,42	5,1	5,78	5,68	5,41	5,39	5,27	5,85	5,16	5,23	5,29	5,23
TC0100012490.hg.1	7	7,2	6,95	7,09	7,02	6,96	7,81	6,81	7,01	7,57	6,88	6,7	6,7	6,65	6,58	6,94	6,83	7,93	6,87	6,74	7,19	7,37	6,8	6,76
TC0100013266.hg.1	6,27	6,33	6,63	6,26	6,67	6,82	7,08	6,34	6,68	7,8	6,32	7,35	7,24	6,32	7,45	6,77	6,34	6,58	6,86	6,48	6,88	6,67	6,4	6,35
TC0100007290.hg.1	10,8	11,34	13,01	10,76	12,53	10,93	11,14	11,73	11,6	11,46	10,79	11,55	12,32	10,96	12,46	9,51	11,44	11,37	10,93	11,07	10,78	10,17	10,54	11,9
TC0100007292.hg.1	11,1	11,48	13,98	11,29	12,77	10,75	13,04	11,73	12,82	11,33	11,39	12,22	12,72	11,01	12,72	10,55	12,21	12,08	10,47	11,44	11,42	10,79	10,85	12,28
TC1700012341.hg.1	9,51	9,58	9,86	10,31	9,28	10,4	9,53	10,51	9,08	9,77	10,2	9,07	9,97	9,38	9,41	9,65	11,17	11,34	9,8	10,21	10,08	9,6	10,38	10,23
TC0100007291.hg.1	9,27	10,42	12,2	9,72	11,01	9,15	10,95	10,08	10,97	9,87	9,89	10,41	10,91	9,37	10,8	8,96	10,51	10,54	8,94	9,91	9,75	9,52	8,94	10,5
[truncated: 19,452 more rows]
